# Supplementary material for: Identification of DHX9 as a cell cycle regulated nucleolar recruitment factor for CIZ1
Source: Sci Rep. 2020 Oct 22;10:18103. doi: 10.1038/s41598-020-75160-z (PMC7582970; doi:10.1038/s41598-020-75160-z)
Supplement: Supplementary file 4 — Supplementary Table 1. [file 41598_2020_75160_MOESM4_ESM.xlsx]

## Sheet: ECiz1 interactors
Rank	Gene	Protein Name	Accession Number	Peptide Count	Total Ion Score	Total Ion Score C.I. %	Best Ion Score	Best Ion Score C.I. %
1	DHX9	DHX9	gi|1806048	17	579.288	100	86.34	100
2	Hist1h1e	H1 histone family, member 4 [Homo sapiens]	gi|4885379	7	517.94	100	112.68	100
3	ANXA2	Annexin A2, isoform 2 [Homo sapiens]	gi|18645167	9	376.07	100	69.21	99.9985
4	RPL15	60S ribosomal protein L15 [Homo sapiens]	gi|12006350	9	344.159	100	101.4	100
5	DDX17	DEAD box polypeptide 17 isoform p82 [Homo sapiens]	gi|38201710	10	337.209	100	97.37	100
6	DDX5	DEAD (Asp-Glu-Ala-Asp) box polypeptide 5 [Homo sapiens]	gi|4758138	9	257.13	100	65.8	99.9968
7	RPS10	Ribosome S10	gi|74268039	6	230.33	100	99.27	100
8	RPS3a	ribosomal protein S3a [Homo sapiens]	gi|4506723	6	206.935	100	78.6	99.9998
9	RPS8	ribosomal protein S8	gi|6677813	4	195.19	100	75.53	99.9997
10	CBR1	carbonyl reductase 1 [Homo sapiens]	gi|4502599	5	181.07	100	56.22	99.9707
11	RPL14	Ribosomal protein L14	gi|3126984	5	170.48	100	66.57	99.9973
12	RPL7a	ribosomal protein L7a [Homo sapiens]	gi|4506661	4	168.389	100	47.71	99.7923
13	HIST3H2BB	Hist3h2bb protein	gi|78070587	5	167.35	100	58.92	99.9843
14	RPL6	Ribosome L6	gi|9802306	7	163.25	100	56.66	99.9736
15	RPS6	ribosomal protein s6	gi|337516	4	161.069	100	91.16	100
16	SRSF1	splicing factor, arginine/serine-rich 1 (splicing factor 2, alternate splicing factor) [Homo sapien	gi|5902076	7	157.139	100	55.24	99.9633
17	NCL	Nucleolin	gi|21750187	4	150.73	100	53.15	99.9407
18	RPL18	ribosomal protein L18 [Homo sapiens]	gi|4506607	5	144.73	100	69.61	99.9987
19	RPS16	PREDICTED: similar to ribosomal protein S16; 40S ribosomal protein S16	gi|55649139	5	143.69	100	64.38	99.9955
20	NPM	Nucleophosmin 1 [Homo sapiens]	gi|16876992	2	140.44	100	86.39	100
21	RPL10	ribosomal protein L10 [Homo sapiens]	gi|19423868	5	138.72	100	52.15	99.9253
22	RPL27	Ribosomal protein L27a [Homo sapiens]	gi|42542700	4	136.41	100	42.99	99.3843
23	RPS26	Unknown (protein for MGC:104292) [Homo sapiens]	gi|77415335	3	136.32	100	93.44	100
24	SERBP1	SERPINE1 mRNA binding protein 1, isoform 2 [Homo sapiens]	gi|12803339	4	132.21	100	67.79	99.998
25	CBR3	carbonyl reductase 3 [Homo sapiens]	gi|4502601	3	131.1	100	56.22	99.9707
26	RPLP0	ribosomal protein P0 [Homo sapiens]	gi|16933546	2	126.45	100	92.06	100
27	SRSF2	Splicing factor, arginine/serine-rich 2	gi|75775273	2	120.74	100	87.42	100
28	RPS2	Ribosomal protein S2	gi|34392	2	117.38	100	75.78	99.9997
29	HIST2H4A	Histone H4A	gi|32097	3	110.75	100	49.76	99.8705
30	RPSA	ribosomal protein SA [Homo sapiens]	gi|9845502	3	107.08	100	55.57	99.966
31	RACK1	receptor of activated protein C kinase 1	gi|5174447	4	107.079	100	45.47	99.6521
32	Hist3h2a	histone 2a	gi|75832135	3	105.02	100	41.87	99.2031
33	RPS15	Ribosomal protein S15a [Homo sapiens]	gi|12804561	2	103.82	100	67.65	99.9979
34	HIST1H2BA	Testis-specific histone H2B [Homo sapiens]	gi|42542570	3	101.96	100	58.92	99.9843
35	RPL3	ribosomal protein L3	gi|337580	3	101.825	100	48.19	99.8141
36	HNRPC	HNRPC protein [Homo sapiens]	gi|14250048	3	100.19	100	48.8	99.8384
37	RPL29	ribosomal protein L29 [Homo sapiens]	gi|4506629	2	99.36	100	65.34	99.9964
38	RPL35	ribosomal protein L35 [Homo sapiens]	gi|6005860	3	96.35	100	44.83	99.5969
39	NPM/ALK	nucleophosmin-anaplastic lymphoma kinase fusion protein	gi|609342	2	95.83	100	86.39	100
40	ERH	Enhancer of rudimental homologue	gi|74268124	2	95.19	100	56.58	99.9731
41	PABPC1	poly(A) binding protein, cytoplasmic 1 [Homo sapiens]	gi|46367787	4	94.4	100	42.7	99.3417
42	H1FX	H1 histone family, member X [Homo sapiens]	gi|14714596	3	93.04	100	42.75	99.3493
43	RPS4X	RPS4X protein [Homo sapiens]	gi|48376549	3	92.6495	100	66.98	99.9975
44	RPL31	ribosomal protein L31 [Homo sapiens]	gi|1655596	3	91.15	100	42.33	99.2832
45	RPL18a	PREDICTED: similar to ribosomal protein L18a; 60S ribosomal protein L18a [Homo sapiens]	gi|27480190	3	89.58	100	43.72	99.4795
46	DDX3X	DEAD (Asp-Glu-Ala-Asp) box polypeptide 3, X-linked [Homo sapiens]	gi|57209229	4	88.92	100	45.82	99.6791
47	RPS14	ribosomal protein S14 [Gallus gallus]	gi|71895291	3	81.78	99.9999	50.59	99.893
48	RPL7	PREDICTED: similar to ribosomal protein L7 [Homo sapiens]	gi|42661196	5	80.4806	99.9999	46.96	99.7532
49	DDX3Y	dead box, Y isoform [Homo sapiens]	gi|2580556	4	76.15	99.9997	45.82	99.6791
50	RPL23	ribosomal protein L23a [Homo sapiens]	gi|17105394	2	73.58	99.9995	51.36	99.9104
51	RPL21	RPL21 protein [Homo sapiens]	gi|38649057	2	73.27	99.9994	60.67	99.9895
52	RPL13a	PREDICTED: similar to ribosomal protein L13a; 60S ribosomal protein L13a; 23 kD highly basic protei	gi|41202038	3	71.02	99.999	46.36	99.7166
53	RPS25	PREDICTED: similar to 40S ribosomal protein S25 [Homo sapiens]	gi|42657272	3	68.97	99.9984	41.78	99.1864
54	PABPC4	poly A binding protein, cytoplasmic 4 [Homo sapiens]	gi|4504715	2	54.31	99.9546	42.7	99.3417
G0

## Sheet: GO annotation
G0
input rank	input term	mapped gene	annotation
1	DHX9	DHX9	DEAH (Asp-Glu-Ala-His) box polypeptide 9; Unwinds double-stranded DNA and RNA in a 3' to 5' direction. Alteration of secondary structure may subsequently influence interactions with proteins or o [...]
2	Hist1h1e	HIST1H1E	Histone cluster 1, H1e; Histone H1 protein binds to linker DNA between nucleosomes forming the macromolecular structure known as the chromatin fiber. Histones H1 are necessary for the condensatio [...]
3	ANXA2	Annexin A2	Annexin A2; Calcium-regulated membrane-binding protein whose affinity for calcium is greatly enhanced by anionic phospholipids. It binds two calcium ions with high affinity. May be involved in he [...]
4	RPL15	RPL15	Ribosomal protein L15
5	DDX17	DDX17	DEAD (Asp-Glu-Ala-Asp) box helicase 17; RNA-dependent ATPase activity. Involved in transcriptional regulation. Transcriptional coactivator for estrogen receptor ESR1. Increases ESR1 AF-1 domain-m [...]
6	DDX5	DDX5	DEAD (Asp-Glu-Ala-Asp) box helicase 5; Involved in the alternative regulation of pre-mRNA splicing; its RNA helicase activity is necessary for increasing tau exon 10 inclusion and occurs in a RBM [...]
7	RPS10	RPS10	Ribosomal protein S10; Component of the 40S ribosomal subunit
8	RPS3a	RPS3A	Ribosomal protein S3A; May play a role during erythropoiesis through regulation of transcription factor DDIT3
9	RPS8	RPS8	Ribosomal protein S8
10	CBR1	CBR1	Carbonyl reductase 1; NADPH-dependent reductase with broad substrate specificity. Catalyzes the reduction of a wide variety of carbonyl compounds including quinones, prostaglandins, menadione, pl [...]
11	RPL14	RPL14	Ribosomal protein L14
12	RPL7a	RPL7A	Ribosomal protein L7a
13	HIST3H2BB	HIST3H2BB	Histone cluster 3, H2bb; Core component of nucleosome. Nucleosomes wrap and compact DNA into chromatin, limiting DNA accessibility to the cellular machineries which require DNA as a template. His [...]
14	RPL6	RPL6	Ribosomal protein L6; Specifically binds to domain C of the Tax-responsive enhancer element in the long terminal repeat of HTLV-I
15	RPS6	RPS6	Ribosomal protein S6; May play an important role in controlling cell growth and proliferation through the selective translation of particular classes of mRNA
16	SRSF1	SRSF1	Serine/arginine-rich splicing factor 1; Plays a role in preventing exon skipping, ensuring the accuracy of splicing and regulating alternative splicing. Interacts with other spliceosomal componen [...]
17	NCL	NCL	Nucleolin; Nucleolin is the major nucleolar protein of growing eukaryotic cells. It is found associated with intranucleolar chromatin and pre-ribosomal particles. It induces chromatin decondensat [...]
18	RPL18	RPL18	Ribosomal protein L18
19	RPS16	RPS16	Ribosomal protein S16
20	NPM	NPM1	Nucleophosmin (nucleolar phosphoprotein B23, numatrin); Involved in diverse cellular processes such as ribosome biogenesis, centrosome duplication, protein chaperoning, histone assembly, cell pro [...]
21	RPL10	RPL10	Ribosomal protein L10
22	RPL27	RPL27	Ribosomal protein L27
23	RPS26	RPS26	Ribosomal protein S26
24	SERBP1	SERBP1	SERPINE1 mRNA binding protein 1; May play a role in the regulation of mRNA stability. Binds to the 3'-most 134 nt of the SERPINE1/PAI1 mRNA, a region which confers cyclic nucleotide regulation of [...]
25	CBR3	CBR3	Carbonyl reductase 3; Has low NADPH-dependent oxidoreductase activity towards 4-benzoylpyridine and menadione (in vitro)
26	RPLP0	RPLP0	Ribosomal protein, large, P0; Ribosomal protein P0 is the functional equivalent of E.coli protein L10
27	SRSF2	SRSF2	Serine/arginine-rich splicing factor 2; Necessary for the splicing of pre-mRNA. It is required for formation of the earliest ATP-dependent splicing complex and interacts with spliceosomal compone [...]
28	RPS2	RPS2	Ribosomal protein S2
29	HIST2H4A	HIST2H4A	Histone cluster 2, H4a
30	RPSA	RPSA	Ribosomal protein SA; Required for the assembly and/or stability of the 40S ribosomal subunit. Required for the processing of the 20S rRNA- precursor to mature 18S rRNA in a late step of the matu [...]
31	RACK1	GNB2L1	Guanine nucleotide binding protein (G protein), beta polypeptide 2-like 1; Involved in the recruitment, assembly and/or regulation of a variety of signaling molecules. Interacts with a wide varie [...]
32	Hist3h2a	HIST3H2A	Histone cluster 3, H2a; Core component of nucleosome. Nucleosomes wrap and compact DNA into chromatin, limiting DNA accessibility to the cellular machineries which require DNA as a template. Hist [...]
33	RPS15	RPS15	Ribosomal protein S15
34	HIST1H2BA	HIST1H2BA	Histone cluster 1, H2ba; Variant histone specifically required to direct the transformation of dissociating nucleosomes to protamine in male germ cells. Entirely replaces classical histone H2B pr [...]
35	RPL3	RPL3	Ribosomal protein L3; The L3 protein is a component of the large subunit of cytoplasmic ribosomes
36	HNRPC	HNRNPC	Heterogeneous nuclear ribonucleoprotein C (C1/C2); Binds pre-mRNA and nucleates the assembly of 40S hnRNP particles (PubMed:8264621). Specifically recognizes and binds N6- methyladenosine (m6A)-c [...]
37	RPL29	RPL29	Ribosomal protein L29
38	RPL35	RPL35	Ribosomal protein L35
39	NPM/ALK	- -	Oncogene
40	ERH	ERH	Enhancer of rudimentary homolog (Drosophila); May have a role in the cell cycle
41	PABPC1	PABPC1	poly(A) binding protein, cytoplasmic 1; Binds the poly(A) tail of mRNA, including that of its own transcript. May be involved in cytoplasmic regulatory processes of mRNA metabolism such as pre-mR [...]
42	H1FX	H1FX	H1 histone family, member X; Histones H1 are necessary for the condensation of nucleosome chains into higher-order structures
43	RPS4X	RPS4X	Ribosomal protein S4, X-linked
44	RPL31	RPL31	Ribosomal protein L31
45	RPL18a	RPL18A	Ribosomal protein L18a
46	DDX3X	DDX3X	DEAD (Asp-Glu-Ala-Asp) box polypeptide 3, X-linked; Multifunctional ATP-dependent RNA helicase. The ATPase activity can be stimulated by various ribo- and deoxynucleic acids indicative for a rela [...]
47	RPS14	RPS14	Ribosomal protein S14
48	RPL7	RPL7	Ribosomal protein L7; Binds to G-rich structures in 28S rRNA and in mRNAs. Plays a regulatory role in the translation apparatus; inhibits cell-free translation of mRNAs
49	DDX3Y	DDX3Y	DEAD (Asp-Glu-Ala-Asp) box polypeptide 3, Y-linked; Probable ATP-dependent RNA helicase. May play a role in spermatogenesis
50	RPL23	RPL23	Ribosomal protein L23
51	RPL21	RPL21	Ribosomal protein L21
52	RPL13a	RPL13A	Ribosomal protein L13a; Associated with ribosomes but is not required for canonical ribosome function and has extra-ribosomal functions. Component of the GAIT (gamma interferon-activated inhibito [...]
53	RPS25	RPS25	Ribosomal protein S25
54	PABPC4	PABPC4	poly(A) binding protein, cytoplasmic 4 (inducible form); Binds the poly(A) tail of mRNA. May be involved in

## Sheet: GO process
#pathway ID	pathway description	observed gene count	false discovery rate	matching proteins in your network (IDs)	matching proteins in your network (labels)
GO.0000184	nuclear-transcribed mRNA catabolic process, nonsense-mediated decay	30	2.31e-51	ENSP00000202773,ENSP00000222247,ENSP00000251453,ENSP00000253788,ENSP00000259469,ENSP00000294189,ENSP00000309334,ENSP00000311028,ENSP00000313007,ENSP00000339027,ENSP00000339795,ENSP00000341730,ENSP00000341885,ENSP00000345156,ENSP00000346001,ENSP00000346027,ENSP00000346050,ENSP00000346067,ENSP00000347271,ENSP00000348849,ENSP00000361076,ENSP00000362744,ENSP00000369757,ENSP00000375730,ENSP00000377865…	PABPC1,RPL10,RPL13A,RPL14,RPL15,RPL18,RPL18A,RPL21,RPL23,RPL27,RPL29,RPL3,RPL31,RPL35,RPL6,RPL7,RPL7A,RPLP0,RPS10,RPS14,RPS15,RPS16,RPS2,RPS25,RPS26,RPS3A,RPS4X,RPS6,RPS8,RPSA
GO.0006614	SRP-dependent cotranslational protein targeting to membrane	29	2.39e-50	ENSP00000202773,ENSP00000222247,ENSP00000251453,ENSP00000253788,ENSP00000259469,ENSP00000294189,ENSP00000309334,ENSP00000311028,ENSP00000339027,ENSP00000339795,ENSP00000341730,ENSP00000341885,ENSP00000345156,ENSP00000346001,ENSP00000346027,ENSP00000346050,ENSP00000346067,ENSP00000347271,ENSP00000348849,ENSP00000361076,ENSP00000362744,ENSP00000369757,ENSP00000375730,ENSP00000377865,ENSP00000379888…	RPL10,RPL13A,RPL14,RPL15,RPL18,RPL18A,RPL21,RPL23,RPL27,RPL29,RPL3,RPL31,RPL35,RPL6,RPL7,RPL7A,RPLP0,RPS10,RPS14,RPS15,RPS16,RPS2,RPS25,RPS26,RPS3A,RPS4X,RPS6,RPS8,RPSA
GO.0019083	viral transcription	29	4.39e-50	ENSP00000202773,ENSP00000222247,ENSP00000251453,ENSP00000253788,ENSP00000259469,ENSP00000294189,ENSP00000309334,ENSP00000311028,ENSP00000339027,ENSP00000339795,ENSP00000341730,ENSP00000341885,ENSP00000345156,ENSP00000346001,ENSP00000346027,ENSP00000346050,ENSP00000346067,ENSP00000347271,ENSP00000348849,ENSP00000361076,ENSP00000362744,ENSP00000369757,ENSP00000375730,ENSP00000377865,ENSP00000379888…	RPL10,RPL13A,RPL14,RPL15,RPL18,RPL18A,RPL21,RPL23,RPL27,RPL29,RPL3,RPL31,RPL35,RPL6,RPL7,RPL7A,RPLP0,RPS10,RPS14,RPS15,RPS16,RPS2,RPS25,RPS26,RPS3A,RPS4X,RPS6,RPS8,RPSA
GO.0019080	viral gene expression	29	4.04e-49	ENSP00000202773,ENSP00000222247,ENSP00000251453,ENSP00000253788,ENSP00000259469,ENSP00000294189,ENSP00000309334,ENSP00000311028,ENSP00000339027,ENSP00000339795,ENSP00000341730,ENSP00000341885,ENSP00000345156,ENSP00000346001,ENSP00000346027,ENSP00000346050,ENSP00000346067,ENSP00000347271,ENSP00000348849,ENSP00000361076,ENSP00000362744,ENSP00000369757,ENSP00000375730,ENSP00000377865,ENSP00000379888…	RPL10,RPL13A,RPL14,RPL15,RPL18,RPL18A,RPL21,RPL23,RPL27,RPL29,RPL3,RPL31,RPL35,RPL6,RPL7,RPL7A,RPLP0,RPS10,RPS14,RPS15,RPS16,RPS2,RPS25,RPS26,RPS3A,RPS4X,RPS6,RPS8,RPSA
GO.0006413	translational initiation	32	1.66e-47	ENSP00000202773,ENSP00000222247,ENSP00000251453,ENSP00000253788,ENSP00000259469,ENSP00000294189,ENSP00000309334,ENSP00000311028,ENSP00000313007,ENSP00000336725,ENSP00000339027,ENSP00000339795,ENSP00000341730,ENSP00000341885,ENSP00000345156,ENSP00000346001,ENSP00000346027,ENSP00000346050,ENSP00000346067,ENSP00000347271,ENSP00000348849,ENSP00000361076,ENSP00000362744,ENSP00000369757,ENSP00000375730…	DDX3X,DDX3Y,PABPC1,RPL10,RPL13A,RPL14,RPL15,RPL18,RPL18A,RPL21,RPL23,RPL27,RPL29,RPL3,RPL31,RPL35,RPL6,RPL7,RPL7A,RPLP0,RPS10,RPS14,RPS15,RPS16,RPS2,RPS25,RPS26,RPS3A,RPS4X,RPS6,RPS8,RPSA
GO.0006401	RNA catabolic process	31	3.53e-46	ENSP00000202773,ENSP00000222247,ENSP00000251453,ENSP00000253788,ENSP00000259469,ENSP00000294189,ENSP00000309334,ENSP00000311028,ENSP00000313007,ENSP00000339027,ENSP00000339795,ENSP00000341730,ENSP00000341885,ENSP00000345156,ENSP00000346001,ENSP00000346027,ENSP00000346050,ENSP00000346067,ENSP00000347271,ENSP00000348849,ENSP00000361076,ENSP00000361949,ENSP00000362744,ENSP00000369757,ENSP00000375730…	PABPC1,PABPC4,RPL10,RPL13A,RPL14,RPL15,RPL18,RPL18A,RPL21,RPL23,RPL27,RPL29,RPL3,RPL31,RPL35,RPL6,RPL7,RPL7A,RPLP0,RPS10,RPS14,RPS15,RPS16,RPS2,RPS25,RPS26,RPS3A,RPS4X,RPS6,RPS8,RPSA
GO.0043241	protein complex disassembly	31	1.43e-45	ENSP00000202773,ENSP00000222247,ENSP00000251453,ENSP00000253788,ENSP00000259469,ENSP00000274764,ENSP00000294189,ENSP00000309334,ENSP00000311028,ENSP00000339027,ENSP00000339795,ENSP00000341730,ENSP00000341885,ENSP00000345156,ENSP00000346001,ENSP00000346027,ENSP00000346050,ENSP00000346067,ENSP00000347271,ENSP00000348849,ENSP00000355656,ENSP00000361076,ENSP00000362744,ENSP00000369757,ENSP00000375730…	HIST1H2BA,HIST3H2A,RPL10,RPL13A,RPL14,RPL15,RPL18,RPL18A,RPL21,RPL23,RPL27,RPL29,RPL3,RPL31,RPL35,RPL6,RPL7,RPL7A,RPLP0,RPS10,RPS14,RPS15,RPS16,RPS2,RPS25,RPS26,RPS3A,RPS4X,RPS6,RPS8,RPSA
GO.0006415	translational termination	29	9.26e-45	ENSP00000202773,ENSP00000222247,ENSP00000251453,ENSP00000253788,ENSP00000259469,ENSP00000294189,ENSP00000309334,ENSP00000311028,ENSP00000339027,ENSP00000339795,ENSP00000341730,ENSP00000341885,ENSP00000345156,ENSP00000346001,ENSP00000346027,ENSP00000346050,ENSP00000346067,ENSP00000347271,ENSP00000348849,ENSP00000361076,ENSP00000362744,ENSP00000369757,ENSP00000375730,ENSP00000377865,ENSP00000379888…	RPL10,RPL13A,RPL14,RPL15,RPL18,RPL18A,RPL21,RPL23,RPL27,RPL29,RPL3,RPL31,RPL35,RPL6,RPL7,RPL7A,RPLP0,RPS10,RPS14,RPS15,RPS16,RPS2,RPS25,RPS26,RPS3A,RPS4X,RPS6,RPS8,RPSA
GO.0006414	translational elongation	29	1.47e-43	ENSP00000202773,ENSP00000222247,ENSP00000251453,ENSP00000253788,ENSP00000259469,ENSP00000294189,ENSP00000309334,ENSP00000311028,ENSP00000339027,ENSP00000339795,ENSP00000341730,ENSP00000341885,ENSP00000345156,ENSP00000346001,ENSP00000346027,ENSP00000346050,ENSP00000346067,ENSP00000347271,ENSP00000348849,ENSP00000361076,ENSP00000362744,ENSP00000369757,ENSP00000375730,ENSP00000377865,ENSP00000379888…	RPL10,RPL13A,RPL14,RPL15,RPL18,RPL18A,RPL21,RPL23,RPL27,RPL29,RPL3,RPL31,RPL35,RPL6,RPL7,RPL7A,RPLP0,RPS10,RPS14,RPS15,RPS16,RPS2,RPS25,RPS26,RPS3A,RPS4X,RPS6,RPS8,RPSA
GO.0016071	mRNA metabolic process	35	2.03e-40	ENSP00000202773,ENSP00000222247,ENSP00000225792,ENSP00000251453,ENSP00000253788,ENSP00000258962,ENSP00000259469,ENSP00000294189,ENSP00000309334,ENSP00000311028,ENSP00000313007,ENSP00000319690,ENSP00000339027,ENSP00000339795,ENSP00000341730,ENSP00000341885,ENSP00000345156,ENSP00000346001,ENSP00000346027,ENSP00000346050,ENSP00000346067,ENSP00000347271,ENSP00000348849,ENSP00000353089,ENSP00000356520…	DDX5,DHX9,HNRNPC,PABPC1,RPL10,RPL13A,RPL14,RPL15,RPL18,RPL18A,RPL21,RPL23,RPL27,RPL29,RPL3,RPL31,RPL35,RPL6,RPL7,RPL7A,RPLP0,RPS10,RPS14,RPS15,RPS16,RPS2,RPS25,RPS26,RPS3A,RPS4X,RPS6,RPS8,RPSA,SRSF1,SRSF2
GO.0019058	viral life cycle	29	2.56e-40	ENSP00000202773,ENSP00000222247,ENSP00000251453,ENSP00000253788,ENSP00000259469,ENSP00000294189,ENSP00000309334,ENSP00000311028,ENSP00000339027,ENSP00000339795,ENSP00000341730,ENSP00000341885,ENSP00000345156,ENSP00000346001,ENSP00000346027,ENSP00000346050,ENSP00000346067,ENSP00000347271,ENSP00000348849,ENSP00000361076,ENSP00000362744,ENSP00000369757,ENSP00000375730,ENSP00000377865,ENSP00000379888…	RPL10,RPL13A,RPL14,RPL15,RPL18,RPL18A,RPL21,RPL23,RPL27,RPL29,RPL3,RPL31,RPL35,RPL6,RPL7,RPL7A,RPLP0,RPS10,RPS14,RPS15,RPS16,RPS2,RPS25,RPS26,RPS3A,RPS4X,RPS6,RPS8,RPSA
GO.0016032	viral process	32	3.77e-32	ENSP00000202773,ENSP00000222247,ENSP00000251453,ENSP00000253788,ENSP00000259469,ENSP00000294189,ENSP00000296930,ENSP00000309334,ENSP00000311028,ENSP00000339027,ENSP00000339795,ENSP00000341730,ENSP00000341885,ENSP00000345156,ENSP00000346001,ENSP00000346027,ENSP00000346050,ENSP00000346067,ENSP00000347271,ENSP00000348849,ENSP00000361076,ENSP00000362744,ENSP00000369757,ENSP00000375730,ENSP00000377865…	DDX3X,GNB2L1,NPM1,RPL10,RPL13A,RPL14,RPL15,RPL18,RPL18A,RPL21,RPL23,RPL27,RPL29,RPL3,RPL31,RPL35,RPL6,RPL7,RPL7A,RPLP0,RPS10,RPS14,RPS15,RPS16,RPS2,RPS25,RPS26,RPS3A,RPS4X,RPS6,RPS8,RPSA
GO.0016482	cytoplasmic transport	31	1.41e-30	ENSP00000202773,ENSP00000222247,ENSP00000251453,ENSP00000253788,ENSP00000258962,ENSP00000259469,ENSP00000294189,ENSP00000296930,ENSP00000309334,ENSP00000311028,ENSP00000339027,ENSP00000339795,ENSP00000341730,ENSP00000341885,ENSP00000345156,ENSP00000346001,ENSP00000346027,ENSP00000346050,ENSP00000346067,ENSP00000347271,ENSP00000348849,ENSP00000353089,ENSP00000361076,ENSP00000362744,ENSP00000369757…	NPM1,RPL10,RPL13A,RPL14,RPL15,RPL18,RPL18A,RPL21,RPL23,RPL27,RPL29,RPL3,RPL31,RPL35,RPL6,RPL7,RPL7A,RPLP0,RPS10,RPS14,RPS16,RPS2,RPS25,RPS26,RPS3A,RPS4X,RPS6,RPS8,RPSA,SRSF1,SRSF2
GO.0006886	intracellular protein transport	30	9.6e-29	ENSP00000202773,ENSP00000222247,ENSP00000251453,ENSP00000253788,ENSP00000259469,ENSP00000294189,ENSP00000296930,ENSP00000309334,ENSP00000311028,ENSP00000339027,ENSP00000339795,ENSP00000341730,ENSP00000341885,ENSP00000345156,ENSP00000346001,ENSP00000346027,ENSP00000346050,ENSP00000346067,ENSP00000347271,ENSP00000348849,ENSP00000361076,ENSP00000362744,ENSP00000369757,ENSP00000375730,ENSP00000377865…	NPM1,RPL10,RPL13A,RPL14,RPL15,RPL18,RPL18A,RPL21,RPL23,RPL27,RPL29,RPL3,RPL31,RPL35,RPL6,RPL7,RPL7A,RPLP0,RPS10,RPS14,RPS15,RPS16,RPS2,RPS25,RPS26,RPS3A,RPS4X,RPS6,RPS8,RPSA
GO.0071822	protein complex subunit organization	35	2.38e-27	ENSP00000202773,ENSP00000222247,ENSP00000251453,ENSP00000253788,ENSP00000259469,ENSP00000274764,ENSP00000294189,ENSP00000296930,ENSP00000307705,ENSP00000309334,ENSP00000311028,ENSP00000329662,ENSP00000339027,ENSP00000339795,ENSP00000341730,ENSP00000341885,ENSP00000345156,ENSP00000346001,ENSP00000346027,ENSP00000346050,ENSP00000346067,ENSP00000347271,ENSP00000348849,ENSP00000355656,ENSP00000361076…	H1FX,HIST1H1E,HIST1H2BA,HIST3H2A,HIST3H2BB,NPM1,RPL10,RPL13A,RPL14,RPL15,RPL18,RPL18A,RPL21,RPL23,RPL27,RPL29,RPL3,RPL31,RPL35,RPL6,RPL7,RPL7A,RPLP0,RPS10,RPS14,RPS15,RPS16,RPS2,RPS25,RPS26,RPS3A,RPS4X,RPS6,RPS8,RPSA
GO.0006412	translation	24	2.41e-27	ENSP00000202773,ENSP00000222247,ENSP00000251453,ENSP00000259469,ENSP00000294189,ENSP00000311028,ENSP00000313007,ENSP00000336725,ENSP00000339027,ENSP00000339795,ENSP00000341730,ENSP00000341885,ENSP00000345156,ENSP00000346001,ENSP00000346027,ENSP00000346050,ENSP00000346067,ENSP00000347271,ENSP00000361076,ENSP00000361949,ENSP00000382840,ENSP00000435096,ENSP00000447001,ENSP00000467676	DDX3X,DDX3Y,PABPC1,PABPC4,RPL10,RPL14,RPL18,RPL18A,RPL21,RPL29,RPL3,RPL35,RPL6,RPL7,RPL7A,RPLP0,RPS10,RPS14,RPS15,RPS16,RPS2,RPS25,RPS3A,RPSA
GO.0043933	macromolecular complex subunit organization	39	3.27e-27	ENSP00000202773,ENSP00000222247,ENSP00000251453,ENSP00000253788,ENSP00000258962,ENSP00000259469,ENSP00000274764,ENSP00000294189,ENSP00000296930,ENSP00000307705,ENSP00000309334,ENSP00000311028,ENSP00000319690,ENSP00000329662,ENSP00000339027,ENSP00000339795,ENSP00000341730,ENSP00000341885,ENSP00000345156,ENSP00000346001,ENSP00000346027,ENSP00000346050,ENSP00000346067,ENSP00000347271,ENSP00000348849…	DDX3X,H1FX,HIST1H1E,HIST1H2BA,HIST2H4A,HIST3H2A,HIST3H2BB,HNRNPC,NPM1,RPL10,RPL13A,RPL14,RPL15,RPL18,RPL18A,RPL21,RPL23,RPL27,RPL29,RPL3,RPL31,RPL35,RPL6,RPL7,RPL7A,RPLP0,RPS10,RPS14,RPS15,RPS16,RPS2,RPS25,RPS26,RPS3A,RPS4X,RPS6,RPS8,RPSA,SRSF1
GO.1902580	single-organism cellular localization	28	5.32e-24	ENSP00000202773,ENSP00000222247,ENSP00000251453,ENSP00000253788,ENSP00000259469,ENSP00000294189,ENSP00000309334,ENSP00000311028,ENSP00000339027,ENSP00000339795,ENSP00000341730,ENSP00000341885,ENSP00000345156,ENSP00000346001,ENSP00000346027,ENSP00000346050,ENSP00000346067,ENSP00000347271,ENSP00000348849,ENSP00000361076,ENSP00000362744,ENSP00000369757,ENSP00000375730,ENSP00000377865,ENSP00000379888…	RPL10,RPL13A,RPL14,RPL15,RPL18,RPL18A,RPL21,RPL23,RPL27,RPL29,RPL3,RPL31,RPL35,RPL6,RPL7,RPL7A,RPLP0,RPS10,RPS14,RPS16,RPS2,RPS25,RPS26,RPS3A,RPS4X,RPS6,RPS8,RPSA
GO.0034613	cellular protein localization	30	2.61e-23	ENSP00000202773,ENSP00000222247,ENSP00000251453,ENSP00000253788,ENSP00000259469,ENSP00000294189,ENSP00000296930,ENSP00000309334,ENSP00000311028,ENSP00000339027,ENSP00000339795,ENSP00000341730,ENSP00000341885,ENSP00000345156,ENSP00000346001,ENSP00000346027,ENSP00000346050,ENSP00000346067,ENSP00000347271,ENSP00000348849,ENSP00000361076,ENSP00000362744,ENSP00000369757,ENSP00000375730,ENSP00000377865…	NPM1,RPL10,RPL13A,RPL14,RPL15,RPL18,RPL18A,RPL21,RPL23,RPL27,RPL29,RPL3,RPL31,RPL35,RPL6,RPL7,RPL7A,RPLP0,RPS10,RPS14,RPS15,RPS16,RPS2,RPS25,RPS26,RPS3A,RPS4X,RPS6,RPS8,RPSA
GO.1902582	single-organism intracellular transport	30	3.02e-23	ENSP00000202773,ENSP00000222247,ENSP00000251453,ENSP00000253788,ENSP00000258962,ENSP00000259469,ENSP00000294189,ENSP00000309334,ENSP00000311028,ENSP00000339027,ENSP00000339795,ENSP00000341730,ENSP00000341885,ENSP00000345156,ENSP00000346001,ENSP00000346027,ENSP00000346050,ENSP00000346067,ENSP00000347271,ENSP00000348849,ENSP00000353089,ENSP00000361076,ENSP00000362744,ENSP00000369757,ENSP00000375730…	RPL10,RPL13A,RPL14,RPL15,RPL18,RPL18A,RPL21,RPL23,RPL27,RPL29,RPL3,RPL31,RPL35,RPL6,RPL7,RPL7A,RPLP0,RPS10,RPS14,RPS16,RPS2,RPS25,RPS26,RPS3A,RPS4X,RPS6,RPS8,RPSA,SRSF1,SRSF2
GO.0044248	cellular catabolic process	32	4.95e-23	ENSP00000202773,ENSP00000222247,ENSP00000251453,ENSP00000253788,ENSP00000259469,ENSP00000290354,ENSP00000294189,ENSP00000309334,ENSP00000311028,ENSP00000313007,ENSP00000339027,ENSP00000339795,ENSP00000341730,ENSP00000341885,ENSP00000345156,ENSP00000346001,ENSP00000346027,ENSP00000346050,ENSP00000346067,ENSP00000347271,ENSP00000348849,ENSP00000361076,ENSP00000361949,ENSP00000362744,ENSP00000369757…	CBR3,PABPC1,PABPC4,RPL10,RPL13A,RPL14,RPL15,RPL18,RPL18A,RPL21,RPL23,RPL27,RPL29,RPL3,RPL31,RPL35,RPL6,RPL7,RPL7A,RPLP0,RPS10,RPS14,RPS15,RPS16,RPS2,RPS25,RPS26,RPS3A,RPS4X,RPS6,RPS8,RPSA
GO.1901575	organic substance catabolic process	32	2.27e-22	ENSP00000202773,ENSP00000222247,ENSP00000251453,ENSP00000253788,ENSP00000259469,ENSP00000290354,ENSP00000294189,ENSP00000309334,ENSP00000311028,ENSP00000313007,ENSP00000339027,ENSP00000339795,ENSP00000341730,ENSP00000341885,ENSP00000345156,ENSP00000346001,ENSP00000346027,ENSP00000346050,ENSP00000346067,ENSP00000347271,ENSP00000348849,ENSP00000361076,ENSP00000361949,ENSP00000362744,ENSP00000369757…	CBR3,PABPC1,PABPC4,RPL10,RPL13A,RPL14,RPL15,RPL18,RPL18A,RPL21,RPL23,RPL27,RPL29,RPL3,RPL31,RPL35,RPL6,RPL7,RPL7A,RPLP0,RPS10,RPS14,RPS15,RPS16,RPS2,RPS25,RPS26,RPS3A,RPS4X,RPS6,RPS8,RPSA
GO.0090304	nucleic acid metabolic process	42	1.24e-20	ENSP00000202773,ENSP00000222247,ENSP00000225792,ENSP00000251453,ENSP00000253788,ENSP00000258962,ENSP00000259469,ENSP00000274764,ENSP00000294189,ENSP00000296930,ENSP00000309334,ENSP00000311028,ENSP00000313007,ENSP00000319690,ENSP00000336725,ENSP00000339027,ENSP00000339795,ENSP00000341730,ENSP00000341885,ENSP00000345156,ENSP00000346001,ENSP00000346027,ENSP00000346050,ENSP00000346067,ENSP00000347271…	DDX17,DDX3X,DDX3Y,DDX5,DHX9,HIST1H2BA,HIST2H4A,HIST3H2A,HNRNPC,NPM1,PABPC1,PABPC4,RPL10,RPL13A,RPL14,RPL15,RPL18,RPL18A,RPL21,RPL23,RPL27,RPL29,RPL3,RPL31,RPL35,RPL6,RPL7,RPL7A,RPLP0,RPS10,RPS14,RPS16,RPS2,RPS25,RPS26,RPS3A,RPS4X,RPS6,RPS8,RPSA,SRSF1,SRSF2
GO.0071702	organic substance transport	32	1.36e-19	ENSP00000202773,ENSP00000222247,ENSP00000251453,ENSP00000253788,ENSP00000258962,ENSP00000259469,ENSP00000294189,ENSP00000296930,ENSP00000309334,ENSP00000311028,ENSP00000339027,ENSP00000339795,ENSP00000341730,ENSP00000341885,ENSP00000345156,ENSP00000346001,ENSP00000346027,ENSP00000346050,ENSP00000346067,ENSP00000347271,ENSP00000348849,ENSP00000353089,ENSP00000361076,ENSP00000362744,ENSP00000369757…	NPM1,RPL10,RPL13A,RPL14,RPL15,RPL18,RPL18A,RPL21,RPL23,RPL27,RPL29,RPL3,RPL31,RPL35,RPL6,RPL7,RPL7A,RPLP0,RPS10,RPS14,RPS15,RPS16,RPS2,RPS25,RPS26,RPS3A,RPS4X,RPS6,RPS8,RPSA,SRSF1,SRSF2
GO.0016070	RNA metabolic process	39	5.28e-19	ENSP00000202773,ENSP00000222247,ENSP00000225792,ENSP00000251453,ENSP00000253788,ENSP00000258962,ENSP00000259469,ENSP00000294189,ENSP00000296930,ENSP00000309334,ENSP00000311028,ENSP00000313007,ENSP00000319690,ENSP00000336725,ENSP00000339027,ENSP00000339795,ENSP00000341730,ENSP00000341885,ENSP00000345156,ENSP00000346001,ENSP00000346027,ENSP00000346050,ENSP00000346067,ENSP00000347271,ENSP00000348849…	DDX17,DDX3X,DDX3Y,DDX5,DHX9,HNRNPC,NPM1,PABPC1,PABPC4,RPL10,RPL13A,RPL14,RPL15,RPL18,RPL18A,RPL21,RPL23,RPL27,RPL29,RPL3,RPL31,RPL35,RPL6,RPL7,RPL7A,RPLP0,RPS10,RPS14,RPS16,RPS2,RPS25,RPS26,RPS3A,RPS4X,RPS6,RPS8,RPSA,SRSF1,SRSF2
GO.0033036	macromolecule localization	32	1.31e-18	ENSP00000202773,ENSP00000222247,ENSP00000251453,ENSP00000253788,ENSP00000258962,ENSP00000259469,ENSP00000294189,ENSP00000296930,ENSP00000309334,ENSP00000311028,ENSP00000339027,ENSP00000339795,ENSP00000341730,ENSP00000341885,ENSP00000345156,ENSP00000346001,ENSP00000346027,ENSP00000346050,ENSP00000346067,ENSP00000347271,ENSP00000348849,ENSP00000353089,ENSP00000361076,ENSP00000362744,ENSP00000369757…	NPM1,RPL10,RPL13A,RPL14,RPL15,RPL18,RPL18A,RPL21,RPL23,RPL27,RPL29,RPL3,RPL31,RPL35,RPL6,RPL7,RPL7A,RPLP0,RPS10,RPS14,RPS15,RPS16,RPS2,RPS25,RPS26,RPS3A,RPS4X,RPS6,RPS8,RPSA,SRSF1,SRSF2
GO.1901566	organonitrogen compound biosynthetic process	25	1.6e-18	ENSP00000202773,ENSP00000222247,ENSP00000251453,ENSP00000259469,ENSP00000294189,ENSP00000311028,ENSP00000313007,ENSP00000336725,ENSP00000339027,ENSP00000339795,ENSP00000341730,ENSP00000341885,ENSP00000345156,ENSP00000346001,ENSP00000346027,ENSP00000346050,ENSP00000346067,ENSP00000347271,ENSP00000361076,ENSP00000361949,ENSP00000382840,ENSP00000435096,ENSP00000447001,ENSP00000451080,ENSP00000467676	DDX3X,DDX3Y,ERH,PABPC1,PABPC4,RPL10,RPL14,RPL18,RPL18A,RPL21,RPL29,RPL3,RPL35,RPL6,RPL7,RPL7A,RPLP0,RPS10,RPS14,RPS15,RPS16,RPS2,RPS25,RPS3A,RPSA
GO.0032774	RNA biosynthetic process	35	1.2e-17	ENSP00000202773,ENSP00000222247,ENSP00000225792,ENSP00000251453,ENSP00000253788,ENSP00000258962,ENSP00000259469,ENSP00000294189,ENSP00000296930,ENSP00000309334,ENSP00000311028,ENSP00000339027,ENSP00000339795,ENSP00000341730,ENSP00000341885,ENSP00000345156,ENSP00000346001,ENSP00000346027,ENSP00000346050,ENSP00000346067,ENSP00000347271,ENSP00000348849,ENSP00000353089,ENSP00000361076,ENSP00000362744…	DDX17,DDX3X,DDX5,NPM1,RPL10,RPL13A,RPL14,RPL15,RPL18,RPL18A,RPL21,RPL23,RPL27,RPL29,RPL3,RPL31,RPL35,RPL6,RPL7,RPL7A,RPLP0,RPS10,RPS14,RPS15,RPS16,RPS2,RPS25,RPS26,RPS3A,RPS4X,RPS6,RPS8,RPSA,SRSF1,SRSF2
GO.0051704	multi-organism process	32	1.53e-17	ENSP00000202773,ENSP00000222247,ENSP00000251453,ENSP00000253788,ENSP00000259469,ENSP00000274764,ENSP00000294189,ENSP00000309334,ENSP00000311028,ENSP00000318195,ENSP00000339027,ENSP00000339795,ENSP00000341730,ENSP00000341885,ENSP00000345156,ENSP00000346001,ENSP00000346027,ENSP00000346050,ENSP00000346067,ENSP00000347271,ENSP00000348849,ENSP00000361076,ENSP00000362744,ENSP00000375730,ENSP00000377865…	DDX3X,GNB2L1,HIST1H2BA,NCL,RPL10,RPL13A,RPL14,RPL15,RPL18,RPL18A,RPL21,RPL23,RPL27,RPL29,RPL3,RPL31,RPL35,RPL6,RPL7,RPL7A,RPLP0,RPS10,RPS14,RPS15,RPS16,RPS2,RPS25,RPS26,RPS3A,RPS4X,RPS8,RPSA
GO.0034654	nucleobase-containing compound biosynthetic process	36	2.2e-17	ENSP00000202773,ENSP00000222247,ENSP00000225792,ENSP00000251453,ENSP00000253788,ENSP00000258962,ENSP00000259469,ENSP00000294189,ENSP00000296930,ENSP00000309334,ENSP00000311028,ENSP00000339027,ENSP00000339795,ENSP00000341730,ENSP00000341885,ENSP00000345156,ENSP00000346001,ENSP00000346027,ENSP00000346050,ENSP00000346067,ENSP00000347271,ENSP00000348849,ENSP00000353089,ENSP00000361076,ENSP00000362744…	DDX17,DDX3X,DDX5,ERH,NPM1,RPL10,RPL13A,RPL14,RPL15,RPL18,RPL18A,RPL21,RPL23,RPL27,RPL29,RPL3,RPL31,RPL35,RPL6,RPL7,RPL7A,RPLP0,RPS10,RPS14,RPS15,RPS16,RPS2,RPS25,RPS26,RPS3A,RPS4X,RPS6,RPS8,RPSA,SRSF1,SRSF2
GO.0051641	cellular localization	31	4.69e-17	ENSP00000202773,ENSP00000222247,ENSP00000251453,ENSP00000253788,ENSP00000258962,ENSP00000259469,ENSP00000294189,ENSP00000296930,ENSP00000309334,ENSP00000311028,ENSP00000339027,ENSP00000339795,ENSP00000341730,ENSP00000341885,ENSP00000345156,ENSP00000346001,ENSP00000346027,ENSP00000346050,ENSP00000346067,ENSP00000347271,ENSP00000348849,ENSP00000353089,ENSP00000361076,ENSP00000362744,ENSP00000369757…	NPM1,RPL10,RPL13A,RPL14,RPL15,RPL18,RPL18A,RPL21,RPL23,RPL27,RPL29,RPL3,RPL31,RPL35,RPL6,RPL7,RPL7A,RPLP0,RPS10,RPS14,RPS16,RPS2,RPS25,RPS26,RPS3A,RPS4X,RPS6,RPS8,RPSA,SRSF1,SRSF2
GO.0016043	cellular component organization	39	1.06e-14	ENSP00000202773,ENSP00000222247,ENSP00000251453,ENSP00000253788,ENSP00000258962,ENSP00000259469,ENSP00000274764,ENSP00000294189,ENSP00000296930,ENSP00000307705,ENSP00000309334,ENSP00000311028,ENSP00000319690,ENSP00000329662,ENSP00000339027,ENSP00000339795,ENSP00000341730,ENSP00000341885,ENSP00000345156,ENSP00000346001,ENSP00000346027,ENSP00000346050,ENSP00000346067,ENSP00000347271,ENSP00000348849…	DDX3X,DHX9,H1FX,HIST1H1E,HIST1H2BA,HIST2H4A,HIST3H2A,HIST3H2BB,HNRNPC,NPM1,RPL10,RPL13A,RPL14,RPL15,RPL18,RPL18A,RPL21,RPL23,RPL27,RPL29,RPL3,RPL31,RPL35,RPL6,RPL7,RPL7A,RPLP0,RPS10,RPS14,RPS15,RPS16,RPS2,RPS25,RPS26,RPS3A,RPS4X,RPS8,RPSA,SRSF1
GO.0044765	single-organism transport	31	2.72e-13	ENSP00000202773,ENSP00000222247,ENSP00000251453,ENSP00000253788,ENSP00000258962,ENSP00000259469,ENSP00000294189,ENSP00000296930,ENSP00000309334,ENSP00000311028,ENSP00000339027,ENSP00000339795,ENSP00000341730,ENSP00000341885,ENSP00000345156,ENSP00000346001,ENSP00000346027,ENSP00000346050,ENSP00000346067,ENSP00000347271,ENSP00000348849,ENSP00000353089,ENSP00000361076,ENSP00000362744,ENSP00000369757…	NPM1,RPL10,RPL13A,RPL14,RPL15,RPL18,RPL18A,RPL21,RPL23,RPL27,RPL29,RPL3,RPL31,RPL35,RPL6,RPL7,RPL7A,RPLP0,RPS10,RPS14,RPS16,RPS2,RPS25,RPS26,RPS3A,RPS4X,RPS6,RPS8,RPSA,SRSF1,SRSF2
GO.0006810	transport	32	3.7e-12	ENSP00000202773,ENSP00000222247,ENSP00000251453,ENSP00000253788,ENSP00000258962,ENSP00000259469,ENSP00000294189,ENSP00000296930,ENSP00000309334,ENSP00000311028,ENSP00000318195,ENSP00000339027,ENSP00000339795,ENSP00000341730,ENSP00000341885,ENSP00000345156,ENSP00000346001,ENSP00000346027,ENSP00000346050,ENSP00000346067,ENSP00000347271,ENSP00000348849,ENSP00000353089,ENSP00000361076,ENSP00000362744…	NCL,NPM1,RPL10,RPL13A,RPL14,RPL15,RPL18,RPL18A,RPL21,RPL23,RPL27,RPL29,RPL3,RPL31,RPL35,RPL6,RPL7,RPL7A,RPLP0,RPS10,RPS14,RPS16,RPS2,RPS25,RPS26,RPS3A,RPS4X,RPS6,RPS8,RPSA,SRSF1,SRSF2
GO.0042254	ribosome biogenesis	12	4.58e-12	ENSP00000251453,ENSP00000296930,ENSP00000311028,ENSP00000339027,ENSP00000339795,ENSP00000345156,ENSP00000346067,ENSP00000361076,ENSP00000369757,ENSP00000379888,ENSP00000382840,ENSP00000435096	DDX3X,NPM1,RPL14,RPL7,RPL7A,RPLP0,RPS14,RPS16,RPS25,RPS6,RPS8,RPSA
GO.0010467	gene expression	34	5.72e-12	ENSP00000202773,ENSP00000222247,ENSP00000225792,ENSP00000251453,ENSP00000258962,ENSP00000259469,ENSP00000274764,ENSP00000294189,ENSP00000296930,ENSP00000311028,ENSP00000313007,ENSP00000319690,ENSP00000336725,ENSP00000339027,ENSP00000339795,ENSP00000341730,ENSP00000341885,ENSP00000345156,ENSP00000346001,ENSP00000346027,ENSP00000346050,ENSP00000346067,ENSP00000347271,ENSP00000353089,ENSP00000356520…	DDX17,DDX3X,DDX3Y,DDX5,DHX9,HIST1H2BA,HIST2H4A,HNRNPC,NPM1,PABPC1,PABPC4,RPL10,RPL14,RPL18,RPL18A,RPL21,RPL29,RPL3,RPL35,RPL6,RPL7,RPL7A,RPLP0,RPS10,RPS14,RPS16,RPS2,RPS25,RPS3A,RPS6,RPS8,RPSA,SRSF1,SRSF2
GO.0071840	cellular component organization or biogenesis	36	2.02e-11	ENSP00000202773,ENSP00000222247,ENSP00000251453,ENSP00000253788,ENSP00000258962,ENSP00000259469,ENSP00000274764,ENSP00000294189,ENSP00000296930,ENSP00000307705,ENSP00000309334,ENSP00000311028,ENSP00000319690,ENSP00000329662,ENSP00000339795,ENSP00000341730,ENSP00000341885,ENSP00000345156,ENSP00000346001,ENSP00000346027,ENSP00000346050,ENSP00000346067,ENSP00000347271,ENSP00000348849,ENSP00000355656…	DDX3X,DHX9,H1FX,HIST1H1E,HIST1H2BA,HIST2H4A,HIST3H2A,HIST3H2BB,HNRNPC,NPM1,RPL10,RPL13A,RPL14,RPL15,RPL18,RPL18A,RPL21,RPL23,RPL27,RPL29,RPL3,RPL31,RPL35,RPL6,RPL7,RPS10,RPS14,RPS16,RPS2,RPS25,RPS26,RPS3A,RPS4X,RPS8,RPSA,SRSF1
GO.0022613	ribonucleoprotein complex biogenesis	13	5.69e-11	ENSP00000251453,ENSP00000258962,ENSP00000296930,ENSP00000311028,ENSP00000339027,ENSP00000339795,ENSP00000345156,ENSP00000346067,ENSP00000361076,ENSP00000369757,ENSP00000379888,ENSP00000382840,ENSP00000435096	DDX3X,NPM1,RPL14,RPL7,RPL7A,RPLP0,RPS14,RPS16,RPS25,RPS6,RPS8,RPSA,SRSF1
GO.0042255	ribosome assembly	7	2.26e-10	ENSP00000296930,ENSP00000311028,ENSP00000346067,ENSP00000369757,ENSP00000382840,ENSP00000435096,ENSP00000467676	DDX3X,NPM1,RPS14,RPS15,RPS25,RPS6,RPSA
GO.0051179	localization	33	2.74e-10	ENSP00000202773,ENSP00000222247,ENSP00000251453,ENSP00000253788,ENSP00000258962,ENSP00000259469,ENSP00000274764,ENSP00000294189,ENSP00000296930,ENSP00000309334,ENSP00000311028,ENSP00000318195,ENSP00000339027,ENSP00000339795,ENSP00000341730,ENSP00000341885,ENSP00000345156,ENSP00000346001,ENSP00000346027,ENSP00000346050,ENSP00000346067,ENSP00000347271,ENSP00000348849,ENSP00000353089,ENSP00000361076…	HIST1H2BA,NCL,NPM1,RPL10,RPL13A,RPL14,RPL15,RPL18,RPL18A,RPL21,RPL23,RPL27,RPL29,RPL3,RPL31,RPL35,RPL6,RPL7,RPL7A,RPLP0,RPS10,RPS14,RPS16,RPS2,RPS25,RPS26,RPS3A,RPS4X,RPS6,RPS8,RPSA,SRSF1,SRSF2
GO.0044271	cellular nitrogen compound biosynthetic process	30	6.44e-10	ENSP00000202773,ENSP00000222247,ENSP00000225792,ENSP00000251453,ENSP00000258962,ENSP00000259469,ENSP00000294189,ENSP00000296930,ENSP00000311028,ENSP00000313007,ENSP00000336725,ENSP00000339027,ENSP00000339795,ENSP00000341730,ENSP00000341885,ENSP00000345156,ENSP00000346001,ENSP00000346027,ENSP00000346050,ENSP00000346067,ENSP00000347271,ENSP00000353089,ENSP00000361076,ENSP00000361949,ENSP00000380033…	DDX17,DDX3X,DDX3Y,DDX5,ERH,NPM1,PABPC1,PABPC4,RPL10,RPL14,RPL18,RPL18A,RPL21,RPL29,RPL3,RPL35,RPL6,RPL7,RPL7A,RPLP0,RPS10,RPS14,RPS15,RPS16,RPS2,RPS25,RPS3A,RPSA,SRSF1,SRSF2
GO.0042274	ribosomal small subunit biogenesis	7	8.11e-10	ENSP00000251453,ENSP00000311028,ENSP00000346067,ENSP00000369757,ENSP00000379888,ENSP00000435096,ENSP00000467676	RPS14,RPS15,RPS16,RPS25,RPS6,RPS8,RPSA
GO.0034641	cellular nitrogen compound metabolic process	35	1.39e-09	ENSP00000202773,ENSP00000222247,ENSP00000225792,ENSP00000251453,ENSP00000258962,ENSP00000259469,ENSP00000274764,ENSP00000294189,ENSP00000296930,ENSP00000311028,ENSP00000313007,ENSP00000319690,ENSP00000336725,ENSP00000339027,ENSP00000339795,ENSP00000341730,ENSP00000341885,ENSP00000345156,ENSP00000346001,ENSP00000346027,ENSP00000346050,ENSP00000346067,ENSP00000347271,ENSP00000353089,ENSP00000355656…	DDX17,DDX3X,DDX3Y,DDX5,DHX9,HIST1H2BA,HIST2H4A,HIST3H2A,HNRNPC,NPM1,PABPC1,PABPC4,RPL10,RPL14,RPL18,RPL18A,RPL21,RPL29,RPL3,RPL35,RPL6,RPL7,RPL7A,RPLP0,RPS10,RPS14,RPS16,RPS2,RPS25,RPS3A,RPS6,RPS8,RPSA,SRSF1,SRSF2
GO.0006396	RNA processing	15	8.81e-09	ENSP00000225792,ENSP00000251453,ENSP00000258962,ENSP00000311028,ENSP00000313007,ENSP00000319690,ENSP00000339795,ENSP00000345156,ENSP00000346067,ENSP00000353089,ENSP00000356520,ENSP00000361949,ENSP00000369757,ENSP00000379888,ENSP00000380033	DDX17,DDX5,DHX9,HNRNPC,PABPC1,PABPC4,RPL14,RPL7,RPS14,RPS16,RPS6,RPS8,RPSA,SRSF1,SRSF2
GO.0000028	ribosomal small subunit assembly	5	1.6e-08	ENSP00000311028,ENSP00000346067,ENSP00000369757,ENSP00000435096,ENSP00000467676	RPS14,RPS15,RPS25,RPS6,RPSA
GO.0034645	cellular macromolecule biosynthetic process	29	1.66e-08	ENSP00000202773,ENSP00000222247,ENSP00000225792,ENSP00000251453,ENSP00000258962,ENSP00000259469,ENSP00000294189,ENSP00000296930,ENSP00000311028,ENSP00000313007,ENSP00000336725,ENSP00000339027,ENSP00000339795,ENSP00000341730,ENSP00000341885,ENSP00000345156,ENSP00000346001,ENSP00000346027,ENSP00000346050,ENSP00000346067,ENSP00000347271,ENSP00000353089,ENSP00000361076,ENSP00000361949,ENSP00000380033…	DDX17,DDX3X,DDX3Y,DDX5,NPM1,PABPC1,PABPC4,RPL10,RPL14,RPL18,RPL18A,RPL21,RPL29,RPL3,RPL35,RPL6,RPL7,RPL7A,RPLP0,RPS10,RPS14,RPS15,RPS16,RPS2,RPS25,RPS3A,RPSA,SRSF1,SRSF2
GO.0044249	cellular biosynthetic process	31	9.71e-08	ENSP00000202773,ENSP00000222247,ENSP00000225792,ENSP00000251453,ENSP00000258962,ENSP00000259469,ENSP00000290349,ENSP00000294189,ENSP00000296930,ENSP00000311028,ENSP00000313007,ENSP00000336725,ENSP00000339027,ENSP00000339795,ENSP00000341730,ENSP00000341885,ENSP00000345156,ENSP00000346001,ENSP00000346027,ENSP00000346050,ENSP00000346067,ENSP00000347271,ENSP00000353089,ENSP00000361076,ENSP00000361949…	CBR1,DDX17,DDX3X,DDX3Y,DDX5,ERH,NPM1,PABPC1,PABPC4,RPL10,RPL14,RPL18,RPL18A,RPL21,RPL29,RPL3,RPL35,RPL6,RPL7,RPL7A,RPLP0,RPS10,RPS14,RPS15,RPS16,RPS2,RPS25,RPS3A,RPSA,SRSF1,SRSF2
GO.1901576	organic substance biosynthetic process	31	1.45e-07	ENSP00000202773,ENSP00000222247,ENSP00000225792,ENSP00000251453,ENSP00000258962,ENSP00000259469,ENSP00000290349,ENSP00000294189,ENSP00000296930,ENSP00000311028,ENSP00000313007,ENSP00000336725,ENSP00000339027,ENSP00000339795,ENSP00000341730,ENSP00000341885,ENSP00000345156,ENSP00000346001,ENSP00000346027,ENSP00000346050,ENSP00000346067,ENSP00000347271,ENSP00000353089,ENSP00000361076,ENSP00000361949…	CBR1,DDX17,DDX3X,DDX3Y,DDX5,ERH,NPM1,PABPC1,PABPC4,RPL10,RPL14,RPL18,RPL18A,RPL21,RPL29,RPL3,RPL35,RPL6,RPL7,RPL7A,RPLP0,RPS10,RPS14,RPS15,RPS16,RPS2,RPS25,RPS3A,RPSA,SRSF1,SRSF2
GO.0044267	cellular protein metabolic process	26	3.66e-07	ENSP00000202773,ENSP00000222247,ENSP00000251453,ENSP00000259469,ENSP00000294189,ENSP00000296930,ENSP00000311028,ENSP00000313007,ENSP00000336725,ENSP00000339027,ENSP00000339795,ENSP00000341730,ENSP00000341885,ENSP00000345156,ENSP00000346001,ENSP00000346027,ENSP00000346050,ENSP00000346067,ENSP00000347271,ENSP00000358162,ENSP00000361076,ENSP00000361949,ENSP00000382840,ENSP00000435096,ENSP00000447001…	DDX3X,DDX3Y,HIST2H4A,NPM1,PABPC1,PABPC4,RPL10,RPL14,RPL18,RPL18A,RPL21,RPL29,RPL3,RPL35,RPL6,RPL7,RPL7A,RPLP0,RPS10,RPS14,RPS15,RPS16,RPS2,RPS25,RPS3A,RPSA
GO.0022618	ribonucleoprotein complex assembly	8	4.82e-07	ENSP00000258962,ENSP00000296930,ENSP00000311028,ENSP00000346067,ENSP00000369757,ENSP00000382840,ENSP00000435096,ENSP00000467676	DDX3X,NPM1,RPS14,RPS15,RPS25,RPS6,RPSA,SRSF1
GO.0034622	cellular macromolecular complex assembly	12	1.38e-06	ENSP00000258962,ENSP00000274764,ENSP00000296930,ENSP00000307705,ENSP00000311028,ENSP00000329662,ENSP00000346067,ENSP00000369757,ENSP00000375736,ENSP00000382840,ENSP00000435096,ENSP00000467676	DDX3X,H1FX,HIST1H1E,HIST1H2BA,HIST3H2BB,NPM1,RPS14,RPS15,RPS25,RPS6,RPSA,SRSF1
GO.0044260	cellular macromolecule metabolic process	35	1.71e-06	ENSP00000202773,ENSP00000222247,ENSP00000225792,ENSP00000251453,ENSP00000258962,ENSP00000259469,ENSP00000274764,ENSP00000294189,ENSP00000296930,ENSP00000311028,ENSP00000313007,ENSP00000319690,ENSP00000336725,ENSP00000339027,ENSP00000339795,ENSP00000341730,ENSP00000341885,ENSP00000345156,ENSP00000346001,ENSP00000346027,ENSP00000346050,ENSP00000346067,ENSP00000347271,ENSP00000353089,ENSP00000355656…	DDX17,DDX3X,DDX3Y,DDX5,DHX9,HIST1H2BA,HIST2H4A,HIST3H2A,HNRNPC,NPM1,PABPC1,PABPC4,RPL10,RPL14,RPL18,RPL18A,RPL21,RPL29,RPL3,RPL35,RPL6,RPL7,RPL7A,RPLP0,RPS10,RPS14,RPS16,RPS2,RPS25,RPS3A,RPS6,RPS8,RPSA,SRSF1,SRSF2
GO.0019538	protein metabolic process	27	1.98e-06	ENSP00000202773,ENSP00000222247,ENSP00000251453,ENSP00000259469,ENSP00000274764,ENSP00000294189,ENSP00000296930,ENSP00000311028,ENSP00000313007,ENSP00000336725,ENSP00000339027,ENSP00000339795,ENSP00000341730,ENSP00000341885,ENSP00000345156,ENSP00000346001,ENSP00000346027,ENSP00000346050,ENSP00000346067,ENSP00000347271,ENSP00000358162,ENSP00000361076,ENSP00000361949,ENSP00000382840,ENSP00000435096…	DDX3X,DDX3Y,HIST1H2BA,HIST2H4A,NPM1,PABPC1,PABPC4,RPL10,RPL14,RPL18,RPL18A,RPL21,RPL29,RPL3,RPL35,RPL6,RPL7,RPL7A,RPLP0,RPS10,RPS14,RPS15,RPS16,RPS2,RPS25,RPS3A,RPSA
GO.0006364	rRNA processing	7	5.66e-06	ENSP00000251453,ENSP00000311028,ENSP00000339795,ENSP00000345156,ENSP00000346067,ENSP00000369757,ENSP00000379888	RPL14,RPL7,RPS14,RPS16,RPS6,RPS8,RPSA
GO.0010608	posttranscriptional regulation of gene expression	9	1.55e-05	ENSP00000258962,ENSP00000311028,ENSP00000313007,ENSP00000319690,ENSP00000356520,ENSP00000360034,ENSP00000375730,ENSP00000382840,ENSP00000426909	DDX3X,DHX9,GNB2L1,HNRNPC,PABPC1,RPL13A,RPS14,SERBP1,SRSF1
GO.0043488	regulation of mRNA stability	5	2.35e-05	ENSP00000258962,ENSP00000313007,ENSP00000319690,ENSP00000356520,ENSP00000360034	DHX9,HNRNPC,PABPC1,SERBP1,SRSF1
GO.0044237	cellular metabolic process	37	3.27e-05	ENSP00000202773,ENSP00000222247,ENSP00000225792,ENSP00000251453,ENSP00000258962,ENSP00000259469,ENSP00000274764,ENSP00000290349,ENSP00000290354,ENSP00000294189,ENSP00000296930,ENSP00000311028,ENSP00000313007,ENSP00000319690,ENSP00000336725,ENSP00000339027,ENSP00000339795,ENSP00000341730,ENSP00000341885,ENSP00000345156,ENSP00000346001,ENSP00000346027,ENSP00000346050,ENSP00000346067,ENSP00000347271…	CBR1,CBR3,DDX17,DDX3X,DDX3Y,DDX5,DHX9,HIST1H2BA,HIST2H4A,HIST3H2A,HNRNPC,NPM1,PABPC1,PABPC4,RPL10,RPL14,RPL18,RPL18A,RPL21,RPL29,RPL3,RPL35,RPL6,RPL7,RPL7A,RPLP0,RPS10,RPS14,RPS16,RPS2,RPS25,RPS3A,RPS6,RPS8,RPSA,SRSF1,SRSF2
GO.0043170	macromolecule metabolic process	34	6.91e-05	ENSP00000202773,ENSP00000222247,ENSP00000225792,ENSP00000251453,ENSP00000258962,ENSP00000259469,ENSP00000294189,ENSP00000296930,ENSP00000311028,ENSP00000313007,ENSP00000319690,ENSP00000336725,ENSP00000339027,ENSP00000339795,ENSP00000341730,ENSP00000341885,ENSP00000345156,ENSP00000346001,ENSP00000346027,ENSP00000346050,ENSP00000346067,ENSP00000347271,ENSP00000353089,ENSP00000355656,ENSP00000356520…	DDX17,DDX3X,DDX3Y,DDX5,DHX9,HIST2H4A,HIST3H2A,HNRNPC,NPM1,PABPC1,PABPC4,RPL10,RPL14,RPL18,RPL18A,RPL21,RPL29,RPL3,RPL35,RPL6,RPL7,RPL7A,RPLP0,RPS10,RPS14,RPS16,RPS2,RPS25,RPS3A,RPS6,RPS8,RPSA,SRSF1,SRSF2
GO.0071103	DNA conformation change	7	9.79e-05	ENSP00000274764,ENSP00000296930,ENSP00000307705,ENSP00000329662,ENSP00000356520,ENSP00000375736,ENSP00000382840	DDX3X,DHX9,H1FX,HIST1H1E,HIST1H2BA,HIST3H2BB,NPM1
GO.0034728	nucleosome organization	6	0.000113	ENSP00000274764,ENSP00000296930,ENSP00000307705,ENSP00000329662,ENSP00000355656,ENSP00000375736	H1FX,HIST1H1E,HIST1H2BA,HIST3H2A,HIST3H2BB,NPM1
GO.0044085	cellular component biogenesis	17	0.000124	ENSP00000251453,ENSP00000258962,ENSP00000274764,ENSP00000296930,ENSP00000307705,ENSP00000311028,ENSP00000329662,ENSP00000339027,ENSP00000339795,ENSP00000345156,ENSP00000346067,ENSP00000361076,ENSP00000369757,ENSP00000375736,ENSP00000379888,ENSP00000382840,ENSP00000435096	DDX3X,H1FX,HIST1H1E,HIST1H2BA,HIST3H2BB,NPM1,RPL14,RPL7,RPL7A,RPLP0,RPS14,RPS16,RPS25,RPS6,RPS8,RPSA,SRSF1
GO.0006333	chromatin assembly or disassembly	6	0.000157	ENSP00000274764,ENSP00000296930,ENSP00000307705,ENSP00000329662,ENSP00000355656,ENSP00000375736	H1FX,HIST1H1E,HIST1H2BA,HIST3H2A,HIST3H2BB,NPM1
GO.0071704	organic substance metabolic process	36	0.000372	ENSP00000202773,ENSP00000222247,ENSP00000225792,ENSP00000251453,ENSP00000258962,ENSP00000259469,ENSP00000290349,ENSP00000290354,ENSP00000294189,ENSP00000296930,ENSP00000311028,ENSP00000313007,ENSP00000319690,ENSP00000336725,ENSP00000339027,ENSP00000339795,ENSP00000341730,ENSP00000341885,ENSP00000345156,ENSP00000346001,ENSP00000346027,ENSP00000346050,ENSP00000346067,ENSP00000347271,ENSP00000353089…	CBR1,CBR3,DDX17,DDX3X,DDX3Y,DDX5,DHX9,HIST2H4A,HIST3H2A,HNRNPC,NPM1,PABPC1,PABPC4,RPL10,RPL14,RPL18,RPL18A,RPL21,RPL29,RPL3,RPL35,RPL6,RPL7,RPL7A,RPLP0,RPS10,RPS14,RPS16,RPS2,RPS25,RPS3A,RPS6,RPS8,RPSA,SRSF1,SRSF2
GO.0010501	RNA secondary structure unwinding	4	0.000441	ENSP00000225792,ENSP00000336725,ENSP00000380033,ENSP00000382840	DDX17,DDX3X,DDX3Y,DDX5
GO.0044238	primary metabolic process	35	0.000725	ENSP00000202773,ENSP00000222247,ENSP00000225792,ENSP00000251453,ENSP00000258962,ENSP00000259469,ENSP00000290349,ENSP00000294189,ENSP00000296930,ENSP00000311028,ENSP00000313007,ENSP00000319690,ENSP00000336725,ENSP00000339027,ENSP00000339795,ENSP00000341730,ENSP00000341885,ENSP00000345156,ENSP00000346001,ENSP00000346027,ENSP00000346050,ENSP00000346067,ENSP00000347271,ENSP00000353089,ENSP00000355656…	CBR1,DDX17,DDX3X,DDX3Y,DDX5,DHX9,HIST2H4A,HIST3H2A,HNRNPC,NPM1,PABPC1,PABPC4,RPL10,RPL14,RPL18,RPL18A,RPL21,RPL29,RPL3,RPL35,RPL6,RPL7,RPL7A,RPLP0,RPS10,RPS14,RPS16,RPS2,RPS25,RPS3A,RPS6,RPS8,RPSA,SRSF1,SRSF2
GO.0006334	nucleosome assembly	5	0.000816	ENSP00000274764,ENSP00000296930,ENSP00000307705,ENSP00000329662,ENSP00000375736	H1FX,HIST1H1E,HIST1H2BA,HIST3H2BB,NPM1
GO.0044763	single-organism cellular process	38	0.00121	ENSP00000202773,ENSP00000222247,ENSP00000225792,ENSP00000251453,ENSP00000253788,ENSP00000259469,ENSP00000290349,ENSP00000290354,ENSP00000294189,ENSP00000296930,ENSP00000309334,ENSP00000311028,ENSP00000313007,ENSP00000319690,ENSP00000336725,ENSP00000339027,ENSP00000339795,ENSP00000341730,ENSP00000341885,ENSP00000345156,ENSP00000346001,ENSP00000346027,ENSP00000346050,ENSP00000346067,ENSP00000347271…	CBR1,CBR3,DDX3X,DDX3Y,DDX5,DHX9,HIST2H4A,HIST3H2A,HNRNPC,NPM1,PABPC1,RPL10,RPL13A,RPL14,RPL15,RPL18,RPL18A,RPL21,RPL23,RPL27,RPL29,RPL3,RPL31,RPL35,RPL6,RPL7,RPL7A,RPLP0,RPS10,RPS14,RPS16,RPS2,RPS25,RPS26,RPS3A,RPS4X,RPS8,RPSA
GO.0031497	chromatin assembly	5	0.0014	ENSP00000274764,ENSP00000296930,ENSP00000307705,ENSP00000329662,ENSP00000375736	H1FX,HIST1H1E,HIST1H2BA,HIST3H2BB,NPM1
GO.0000398	mRNA splicing, via spliceosome	6	0.00153	ENSP00000225792,ENSP00000258962,ENSP00000313007,ENSP00000319690,ENSP00000353089,ENSP00000356520	DDX5,DHX9,HNRNPC,PABPC1,SRSF1,SRSF2
GO.0051276	chromosome organization	10	0.00333	ENSP00000274764,ENSP00000296930,ENSP00000307705,ENSP00000319690,ENSP00000329662,ENSP00000355656,ENSP00000356520,ENSP00000358162,ENSP00000375736,ENSP00000382840	DDX3X,DHX9,H1FX,HIST1H1E,HIST1H2BA,HIST2H4A,HIST3H2A,HIST3H2BB,HNRNPC,NPM1
GO.0043044	ATP-dependent chromatin remodeling	4	0.00351	ENSP00000274764,ENSP00000296930,ENSP00000319690,ENSP00000358162	HIST1H2BA,HIST2H4A,HNRNPC,NPM1
GO.0006323	DNA packaging	5	0.00392	ENSP00000274764,ENSP00000296930,ENSP00000307705,ENSP00000329662,ENSP00000375736	H1FX,HIST1H1E,HIST1H2BA,HIST3H2BB,NPM1
GO.0030490	maturation of SSU-rRNA	3	0.00496	ENSP00000311028,ENSP00000346067,ENSP00000379888	RPS14,RPS8,RPSA
GO.0031123	RNA 3 -end processing	4	0.0054	ENSP00000258962,ENSP00000313007,ENSP00000346067,ENSP00000353089	PABPC1,RPSA,SRSF1,SRSF2
GO.0048255	mRNA stabilization	3	0.0054	ENSP00000313007,ENSP00000319690,ENSP00000356520	DHX9,HNRNPC,PABPC1
GO.0006417	regulation of translation	6	0.00595	ENSP00000258962,ENSP00000311028,ENSP00000313007,ENSP00000375730,ENSP00000382840,ENSP00000426909	DDX3X,GNB2L1,PABPC1,RPL13A,RPS14,SRSF1
GO.0043484	regulation of RNA splicing	4	0.00606	ENSP00000225792,ENSP00000258962,ENSP00000348849,ENSP00000353089	DDX5,RPS26,SRSF1,SRSF2
GO.0017148	negative regulation of translation	4	0.00778	ENSP00000296930,ENSP00000375730,ENSP00000382840,ENSP00000426909	DDX3X,GNB2L1,NPM1,RPL13A
GO.0050684	regulation of mRNA processing	4	0.00778	ENSP00000225792,ENSP00000258962,ENSP00000313007,ENSP00000353089	DDX5,PABPC1,SRSF1,SRSF2
GO.0006325	chromatin organization	8	0.0114	ENSP00000274764,ENSP00000296930,ENSP00000307705,ENSP00000319690,ENSP00000329662,ENSP00000355656,ENSP00000358162,ENSP00000375736	H1FX,HIST1H1E,HIST1H2BA,HIST2H4A,HIST3H2A,HIST3H2BB,HNRNPC,NPM1
GO.0044699	single-organism process	37	0.0119	ENSP00000202773,ENSP00000222247,ENSP00000251453,ENSP00000253788,ENSP00000259469,ENSP00000290349,ENSP00000294189,ENSP00000296930,ENSP00000309334,ENSP00000311028,ENSP00000313007,ENSP00000319690,ENSP00000336725,ENSP00000339027,ENSP00000339795,ENSP00000341730,ENSP00000341885,ENSP00000345156,ENSP00000346001,ENSP00000346027,ENSP00000346050,ENSP00000346067,ENSP00000347271,ENSP00000348849,ENSP00000353089…	CBR1,DDX3X,DDX3Y,DHX9,HIST2H4A,HIST3H2A,HNRNPC,NPM1,PABPC1,PABPC4,RPL10,RPL13A,RPL14,RPL15,RPL18,RPL18A,RPL21,RPL23,RPL27,RPL29,RPL3,RPL31,RPL35,RPL6,RPL7,RPL7A,RPLP0,RPS10,RPS14,RPS16,RPS2,RPS25,RPS26,RPS3A,RPS8,RPSA,SRSF2
GO.0033148	positive regulation of intracellular estrogen receptor signaling pathway	2	0.0121	ENSP00000225792,ENSP00000380033	DDX17,DDX5
GO.0006913	nucleocytoplasmic transport	5	0.0215	ENSP00000258962,ENSP00000296930,ENSP00000346067,ENSP00000353089,ENSP00000377865	NPM1,RPL23,RPSA,SRSF1,SRSF2
GO.0043486	histone exchange	3	0.0265	ENSP00000274764,ENSP00000296930,ENSP00000358162	HIST1H2BA,HIST2H4A,NPM1
GO.0048024	regulation of mRNA splicing, via spliceosome	3	0.0312	ENSP00000225792,ENSP00000258962,ENSP00000353089	DDX5,SRSF1,SRSF2
GO.0031124	mRNA 3 -end processing	3	0.0398	ENSP00000258962,ENSP00000313007,ENSP00000353089	PABPC1,SRSF1,SRSF2

## Sheet: GO functional enrichment
#pathway ID	pathway description	observed gene count	false discovery rate	matching proteins in your network (IDs)	matching proteins in your network (labels)
GO.0044822	poly(A) RNA binding	39	4.07e-35	ENSP00000202773,ENSP00000222247,ENSP00000225792,ENSP00000251453,ENSP00000253788,ENSP00000258962,ENSP00000259469,ENSP00000294189,ENSP00000296930,ENSP00000307705,ENSP00000311028,ENSP00000313007,ENSP00000319690,ENSP00000329662,ENSP00000339027,ENSP00000339795,ENSP00000341730,ENSP00000341885,ENSP00000345156,ENSP00000346001,ENSP00000346027,ENSP00000346050,ENSP00000346067,ENSP00000347271,ENSP00000348849…	DDX17,DDX3X,DDX5,DHX9,ERH,H1FX,HIST1H1E,HIST2H4A,HNRNPC,NPM1,PABPC1,PABPC4,RPL10,RPL13A,RPL14,RPL18A,RPL21,RPL27,RPL29,RPL3,RPL31,RPL35,RPL6,RPL7,RPL7A,RPLP0,RPS10,RPS14,RPS15,RPS16,RPS2,RPS25,RPS26,RPS3A,RPS6,RPSA,SERBP1,SRSF1,SRSF2
GO.0003723	RNA binding	40	2e-32	ENSP00000202773,ENSP00000222247,ENSP00000225792,ENSP00000251453,ENSP00000253788,ENSP00000258962,ENSP00000259469,ENSP00000294189,ENSP00000296930,ENSP00000307705,ENSP00000311028,ENSP00000313007,ENSP00000319690,ENSP00000329662,ENSP00000336725,ENSP00000339027,ENSP00000339795,ENSP00000341730,ENSP00000341885,ENSP00000345156,ENSP00000346001,ENSP00000346027,ENSP00000346050,ENSP00000346067,ENSP00000347271…	DDX17,DDX3X,DDX3Y,DDX5,DHX9,ERH,H1FX,HIST1H1E,HIST2H4A,HNRNPC,NPM1,PABPC1,PABPC4,RPL10,RPL13A,RPL14,RPL18,RPL18A,RPL21,RPL27,RPL29,RPL3,RPL31,RPL35,RPL6,RPL7,RPL7A,RPLP0,RPS10,RPS14,RPS15,RPS16,RPS2,RPS25,RPS26,RPS3A,RPS6,RPSA,SERBP1,SRSF1
GO.0003735	structural constituent of ribosome	21	1.24e-30	ENSP00000202773,ENSP00000222247,ENSP00000251453,ENSP00000259469,ENSP00000294189,ENSP00000311028,ENSP00000339027,ENSP00000339795,ENSP00000341730,ENSP00000341885,ENSP00000345156,ENSP00000346001,ENSP00000346027,ENSP00000346050,ENSP00000346067,ENSP00000348849,ENSP00000361076,ENSP00000379888,ENSP00000435096,ENSP00000447001,ENSP00000467676	RPL10,RPL14,RPL18,RPL18A,RPL21,RPL29,RPL3,RPL35,RPL6,RPL7,RPL7A,RPLP0,RPS14,RPS15,RPS16,RPS2,RPS25,RPS26,RPS3A,RPS8,RPSA
GO.0003676	nucleic acid binding	42	1.63e-20	ENSP00000202773,ENSP00000222247,ENSP00000225792,ENSP00000251453,ENSP00000253788,ENSP00000258962,ENSP00000259469,ENSP00000274764,ENSP00000294189,ENSP00000307705,ENSP00000311028,ENSP00000313007,ENSP00000319690,ENSP00000329662,ENSP00000336725,ENSP00000339027,ENSP00000339795,ENSP00000341730,ENSP00000341885,ENSP00000345156,ENSP00000346001,ENSP00000346027,ENSP00000346050,ENSP00000346067,ENSP00000347271…	DDX17,DDX3X,DDX3Y,DDX5,DHX9,ERH,H1FX,HIST1H1E,HIST1H2BA,HIST2H4A,HIST3H2A,HIST3H2BB,HNRNPC,PABPC1,PABPC4,RPL10,RPL13A,RPL14,RPL18,RPL18A,RPL21,RPL27,RPL29,RPL3,RPL31,RPL35,RPL6,RPL7,RPL7A,RPLP0,RPS10,RPS14,RPS15,RPS16,RPS2,RPS25,RPS26,RPS3A,RPS6,RPSA,SERBP1,SRSF1
GO.0005198	structural molecule activity	22	1.88e-18	ENSP00000202773,ENSP00000222247,ENSP00000251453,ENSP00000259469,ENSP00000294189,ENSP00000311028,ENSP00000339027,ENSP00000339795,ENSP00000341730,ENSP00000341885,ENSP00000345156,ENSP00000346001,ENSP00000346027,ENSP00000346050,ENSP00000346067,ENSP00000348849,ENSP00000361076,ENSP00000379888,ENSP00000426909,ENSP00000435096,ENSP00000447001,ENSP00000467676	GNB2L1,RPL10,RPL14,RPL18,RPL18A,RPL21,RPL29,RPL3,RPL35,RPL6,RPL7,RPL7A,RPLP0,RPS14,RPS15,RPS16,RPS2,RPS25,RPS26,RPS3A,RPS8,RPSA
GO.1901363	heterocyclic compound binding	40	3.95e-12	ENSP00000202773,ENSP00000222247,ENSP00000225792,ENSP00000251453,ENSP00000253788,ENSP00000259469,ENSP00000274764,ENSP00000290354,ENSP00000294189,ENSP00000307705,ENSP00000311028,ENSP00000319690,ENSP00000329662,ENSP00000336725,ENSP00000339027,ENSP00000339795,ENSP00000341730,ENSP00000341885,ENSP00000345156,ENSP00000346001,ENSP00000346027,ENSP00000346050,ENSP00000346067,ENSP00000347271,ENSP00000348849…	CBR3,DDX17,DDX3X,DDX3Y,DDX5,DHX9,ERH,H1FX,HIST1H1E,HIST1H2BA,HIST2H4A,HIST3H2A,HIST3H2BB,HNRNPC,RPL10,RPL13A,RPL14,RPL18,RPL18A,RPL21,RPL27,RPL29,RPL3,RPL31,RPL35,RPL6,RPL7,RPL7A,RPLP0,RPS10,RPS14,RPS15,RPS16,RPS2,RPS25,RPS26,RPS3A,RPS6,RPSA,SERBP1
GO.0097159	organic cyclic compound binding	40	5.42e-12	ENSP00000202773,ENSP00000222247,ENSP00000225792,ENSP00000251453,ENSP00000253788,ENSP00000259469,ENSP00000274764,ENSP00000290354,ENSP00000294189,ENSP00000307705,ENSP00000311028,ENSP00000319690,ENSP00000329662,ENSP00000336725,ENSP00000339027,ENSP00000339795,ENSP00000341730,ENSP00000341885,ENSP00000345156,ENSP00000346001,ENSP00000346027,ENSP00000346050,ENSP00000346067,ENSP00000347271,ENSP00000348849…	CBR3,DDX17,DDX3X,DDX3Y,DDX5,DHX9,ERH,H1FX,HIST1H1E,HIST1H2BA,HIST2H4A,HIST3H2A,HIST3H2BB,HNRNPC,RPL10,RPL13A,RPL14,RPL18,RPL18A,RPL21,RPL27,RPL29,RPL3,RPL31,RPL35,RPL6,RPL7,RPL7A,RPLP0,RPS10,RPS14,RPS15,RPS16,RPS2,RPS25,RPS26,RPS3A,RPS6,RPSA,SERBP1
GO.0003729	mRNA binding	10	2.58e-10	ENSP00000258962,ENSP00000259469,ENSP00000311028,ENSP00000318195,ENSP00000319690,ENSP00000339795,ENSP00000341885,ENSP00000348849,ENSP00000360034,ENSP00000382840	DDX3X,HNRNPC,NCL,RPL35,RPL7,RPS14,RPS2,RPS26,SERBP1,SRSF1
GO.0004004	ATP-dependent RNA helicase activity	5	0.00016	ENSP00000225792,ENSP00000336725,ENSP00000356520,ENSP00000380033,ENSP00000382840	DDX17,DDX3X,DDX3Y,DDX5,DHX9
GO.0005488	binding	42	0.00016	ENSP00000202773,ENSP00000222247,ENSP00000225792,ENSP00000251453,ENSP00000253788,ENSP00000259469,ENSP00000274764,ENSP00000290354,ENSP00000294189,ENSP00000296930,ENSP00000307705,ENSP00000311028,ENSP00000319690,ENSP00000329662,ENSP00000336725,ENSP00000339027,ENSP00000339795,ENSP00000341730,ENSP00000341885,ENSP00000345156,ENSP00000346001,ENSP00000346027,ENSP00000346050,ENSP00000346067,ENSP00000347271…	CBR3,DDX17,DDX3X,DDX3Y,DDX5,DHX9,ERH,GNB2L1,H1FX,HIST1H1E,HIST1H2BA,HIST2H4A,HIST3H2A,HIST3H2BB,HNRNPC,NPM1,RPL10,RPL13A,RPL14,RPL18,RPL18A,RPL21,RPL27,RPL29,RPL3,RPL31,RPL35,RPL6,RPL7,RPL7A,RPLP0,RPS10,RPS14,RPS15,RPS16,RPS2,RPS25,RPS26,RPS3A,RPS6,RPSA,SERBP1
GO.0008143	poly(A) binding	3	0.00112	ENSP00000313007,ENSP00000361949,ENSP00000382840	DDX3X,PABPC1,PABPC4
GO.0008266	poly(U) RNA binding	3	0.00112	ENSP00000313007,ENSP00000319690,ENSP00000361949	HNRNPC,PABPC1,PABPC4
GO.0003727	single-stranded RNA binding	4	0.00308	ENSP00000313007,ENSP00000319690,ENSP00000361949,ENSP00000382840	DDX3X,HNRNPC,PABPC1,PABPC4
GO.0004090	carbonyl reductase (NADPH) activity	2	0.00742	ENSP00000290349,ENSP00000290354	CBR1,CBR3
GO.0048027	mRNA 5 -UTR binding	2	0.0177	ENSP00000311028,ENSP00000382840	DDX3X,RPS14

## Sheet: GO component
#pathway ID	pathway description	observed gene count	false discovery rate	matching proteins in your network (IDs)	matching proteins in your network (labels)
GO.0022626	cytosolic ribosome	27	1.09e-48	ENSP00000202773,ENSP00000222247,ENSP00000251453,ENSP00000253788,ENSP00000259469,ENSP00000294189,ENSP00000311028,ENSP00000339027,ENSP00000339795,ENSP00000341730,ENSP00000341885,ENSP00000345156,ENSP00000346001,ENSP00000346027,ENSP00000346050,ENSP00000346067,ENSP00000347271,ENSP00000348849,ENSP00000361076,ENSP00000362744,ENSP00000369757,ENSP00000375730,ENSP00000379888,ENSP00000386717,ENSP00000435096…	RPL10,RPL13A,RPL14,RPL18,RPL18A,RPL21,RPL27,RPL29,RPL3,RPL31,RPL35,RPL6,RPL7,RPL7A,RPLP0,RPS10,RPS14,RPS15,RPS16,RPS2,RPS25,RPS26,RPS3A,RPS4X,RPS6,RPS8,RPSA
GO.0044391	ribosomal subunit	27	5.84e-44	ENSP00000202773,ENSP00000222247,ENSP00000251453,ENSP00000253788,ENSP00000259469,ENSP00000294189,ENSP00000311028,ENSP00000339027,ENSP00000339795,ENSP00000341730,ENSP00000341885,ENSP00000345156,ENSP00000346001,ENSP00000346027,ENSP00000346050,ENSP00000346067,ENSP00000347271,ENSP00000348849,ENSP00000361076,ENSP00000369757,ENSP00000375730,ENSP00000379888,ENSP00000386717,ENSP00000426909,ENSP00000435096…	GNB2L1,RPL10,RPL13A,RPL14,RPL18,RPL18A,RPL21,RPL27,RPL29,RPL3,RPL31,RPL35,RPL6,RPL7,RPL7A,RPLP0,RPS10,RPS14,RPS15,RPS16,RPS2,RPS25,RPS26,RPS3A,RPS6,RPS8,RPSA
GO.0030529	ribonucleoprotein complex	36	1.33e-40	ENSP00000202773,ENSP00000222247,ENSP00000225792,ENSP00000251453,ENSP00000253788,ENSP00000258962,ENSP00000259469,ENSP00000294189,ENSP00000296930,ENSP00000311028,ENSP00000313007,ENSP00000318195,ENSP00000319690,ENSP00000336725,ENSP00000339027,ENSP00000341730,ENSP00000341885,ENSP00000345156,ENSP00000346001,ENSP00000346027,ENSP00000346050,ENSP00000346067,ENSP00000347271,ENSP00000348849,ENSP00000353089…	DDX3X,DDX3Y,DDX5,DHX9,GNB2L1,HNRNPC,NCL,NPM1,PABPC1,PABPC4,RPL10,RPL13A,RPL14,RPL18,RPL18A,RPL21,RPL27,RPL29,RPL3,RPL31,RPL35,RPL6,RPL7A,RPLP0,RPS10,RPS14,RPS15,RPS16,RPS2,RPS25,RPS26,RPS3A,RPS8,RPSA,SRSF1,SRSF2
GO.0005840	ribosome	27	8.39e-39	ENSP00000202773,ENSP00000222247,ENSP00000251453,ENSP00000253788,ENSP00000259469,ENSP00000294189,ENSP00000311028,ENSP00000339027,ENSP00000339795,ENSP00000341730,ENSP00000341885,ENSP00000345156,ENSP00000346001,ENSP00000346027,ENSP00000346050,ENSP00000346067,ENSP00000347271,ENSP00000348849,ENSP00000361076,ENSP00000369757,ENSP00000375730,ENSP00000379888,ENSP00000386717,ENSP00000426909,ENSP00000435096…	GNB2L1,RPL10,RPL13A,RPL14,RPL18,RPL18A,RPL21,RPL27,RPL29,RPL3,RPL31,RPL35,RPL6,RPL7,RPL7A,RPLP0,RPS10,RPS14,RPS15,RPS16,RPS2,RPS25,RPS26,RPS3A,RPS6,RPS8,RPSA
GO.0022625	cytosolic large ribosomal subunit	15	2.49e-26	ENSP00000202773,ENSP00000222247,ENSP00000253788,ENSP00000259469,ENSP00000294189,ENSP00000339027,ENSP00000339795,ENSP00000341730,ENSP00000345156,ENSP00000346001,ENSP00000346027,ENSP00000361076,ENSP00000375730,ENSP00000386717,ENSP00000447001	RPL10,RPL13A,RPL14,RPL18,RPL18A,RPL21,RPL27,RPL29,RPL3,RPL31,RPL35,RPL6,RPL7,RPL7A,RPLP0
GO.0022627	cytosolic small ribosomal subunit	12	1.99e-21	ENSP00000251453,ENSP00000311028,ENSP00000341885,ENSP00000346050,ENSP00000346067,ENSP00000347271,ENSP00000348849,ENSP00000362744,ENSP00000369757,ENSP00000379888,ENSP00000435096,ENSP00000467676	RPS10,RPS14,RPS15,RPS16,RPS2,RPS25,RPS26,RPS3A,RPS4X,RPS6,RPS8,RPSA
GO.0043232	intracellular non-membrane-bounded organelle	41	3.24e-21	ENSP00000202773,ENSP00000222247,ENSP00000225792,ENSP00000251453,ENSP00000253788,ENSP00000259469,ENSP00000274764,ENSP00000294189,ENSP00000296930,ENSP00000311028,ENSP00000313007,ENSP00000319690,ENSP00000329662,ENSP00000336725,ENSP00000339027,ENSP00000339795,ENSP00000341730,ENSP00000341885,ENSP00000345156,ENSP00000346001,ENSP00000346027,ENSP00000346050,ENSP00000346067,ENSP00000347271,ENSP00000348849…	DDX17,DDX3X,DDX3Y,DDX5,DHX9,GNB2L1,H1FX,HIST1H2BA,HIST2H4A,HIST3H2A,HIST3H2BB,HNRNPC,NPM1,PABPC1,PABPC4,RPL10,RPL13A,RPL14,RPL18,RPL18A,RPL21,RPL27,RPL29,RPL3,RPL31,RPL35,RPL6,RPL7,RPL7A,RPLP0,RPS10,RPS14,RPS15,RPS16,RPS2,RPS25,RPS26,RPS3A,RPS6,RPS8,RPSA
GO.0015935	small ribosomal subunit	12	2.25e-18	ENSP00000251453,ENSP00000311028,ENSP00000341885,ENSP00000346050,ENSP00000346067,ENSP00000347271,ENSP00000348849,ENSP00000369757,ENSP00000379888,ENSP00000426909,ENSP00000435096,ENSP00000467676	GNB2L1,RPS10,RPS14,RPS15,RPS16,RPS2,RPS25,RPS26,RPS3A,RPS6,RPS8,RPSA
GO.0032991	macromolecular complex	40	4.67e-16	ENSP00000202773,ENSP00000222247,ENSP00000225792,ENSP00000251453,ENSP00000253788,ENSP00000258962,ENSP00000259469,ENSP00000274764,ENSP00000294189,ENSP00000296930,ENSP00000311028,ENSP00000313007,ENSP00000318195,ENSP00000319690,ENSP00000329662,ENSP00000336725,ENSP00000339027,ENSP00000341730,ENSP00000341885,ENSP00000345156,ENSP00000346001,ENSP00000346027,ENSP00000346050,ENSP00000346067,ENSP00000347271…	DDX3X,DDX3Y,DDX5,DHX9,H1FX,HIST1H2BA,HIST2H4A,HIST3H2A,HIST3H2BB,HNRNPC,NCL,NPM1,PABPC1,PABPC4,RPL10,RPL13A,RPL14,RPL18,RPL18A,RPL21,RPL27,RPL29,RPL3,RPL31,RPL35,RPL6,RPL7A,RPLP0,RPS10,RPS14,RPS15,RPS16,RPS2,RPS25,RPS26,RPS3A,RPS8,RPSA,SRSF1,SRSF2
GO.0005925	focal adhesion	16	3.57e-14	ENSP00000202773,ENSP00000251453,ENSP00000253788,ENSP00000296930,ENSP00000311028,ENSP00000313007,ENSP00000339027,ENSP00000339795,ENSP00000341885,ENSP00000346001,ENSP00000346050,ENSP00000347271,ENSP00000361076,ENSP00000375730,ENSP00000386717,ENSP00000447001	NPM1,PABPC1,RPL13A,RPL18,RPL27,RPL3,RPL31,RPL6,RPL7,RPL7A,RPLP0,RPS10,RPS14,RPS16,RPS2,RPS3A
GO.0005829	cytosol	33	1.12e-13	ENSP00000202773,ENSP00000222247,ENSP00000251453,ENSP00000253788,ENSP00000259469,ENSP00000290349,ENSP00000290354,ENSP00000294189,ENSP00000296930,ENSP00000311028,ENSP00000313007,ENSP00000319690,ENSP00000339027,ENSP00000339795,ENSP00000341730,ENSP00000341885,ENSP00000345156,ENSP00000346001,ENSP00000346027,ENSP00000346050,ENSP00000346067,ENSP00000347271,ENSP00000348849,ENSP00000356520,ENSP00000361076…	CBR1,CBR3,DHX9,HNRNPC,NPM1,PABPC1,RPL10,RPL13A,RPL14,RPL18,RPL18A,RPL21,RPL27,RPL29,RPL3,RPL31,RPL35,RPL6,RPL7,RPL7A,RPLP0,RPS10,RPS14,RPS15,RPS16,RPS2,RPS25,RPS26,RPS3A,RPS4X,RPS6,RPS8,RPSA
GO.0005730	nucleolus	19	3.53e-12	ENSP00000225792,ENSP00000259469,ENSP00000296930,ENSP00000311028,ENSP00000329662,ENSP00000339795,ENSP00000346001,ENSP00000346027,ENSP00000346050,ENSP00000347271,ENSP00000348849,ENSP00000356520,ENSP00000361076,ENSP00000369757,ENSP00000375730,ENSP00000377865,ENSP00000380033,ENSP00000435096,ENSP00000447001	DDX17,DDX5,DHX9,H1FX,NPM1,RPL13A,RPL18,RPL21,RPL23,RPL3,RPL35,RPL7,RPL7A,RPS10,RPS14,RPS25,RPS26,RPS3A,RPS6
GO.0031981	nuclear lumen	32	3.94e-12	ENSP00000225792,ENSP00000258962,ENSP00000259469,ENSP00000274764,ENSP00000290354,ENSP00000296930,ENSP00000307705,ENSP00000311028,ENSP00000318195,ENSP00000319690,ENSP00000329662,ENSP00000339795,ENSP00000341885,ENSP00000346001,ENSP00000346027,ENSP00000346050,ENSP00000347271,ENSP00000348849,ENSP00000353089,ENSP00000355656,ENSP00000356520,ENSP00000358162,ENSP00000361076,ENSP00000369757,ENSP00000375730…	CBR3,DDX17,DDX3X,DDX5,DHX9,H1FX,HIST1H1E,HIST1H2BA,HIST2H4A,HIST3H2A,HIST3H2BB,HNRNPC,NCL,NPM1,RPL13A,RPL18,RPL21,RPL23,RPL3,RPL35,RPL7,RPL7A,RPS10,RPS14,RPS15,RPS2,RPS25,RPS26,RPS3A,RPS6,SRSF1,SRSF2
GO.0044428	nuclear part	32	4.25e-11	ENSP00000225792,ENSP00000258962,ENSP00000259469,ENSP00000274764,ENSP00000290354,ENSP00000296930,ENSP00000307705,ENSP00000311028,ENSP00000313007,ENSP00000318195,ENSP00000319690,ENSP00000329662,ENSP00000339795,ENSP00000341885,ENSP00000346001,ENSP00000346027,ENSP00000346050,ENSP00000347271,ENSP00000348849,ENSP00000355656,ENSP00000356520,ENSP00000358162,ENSP00000361076,ENSP00000369757,ENSP00000375730…	CBR3,DDX17,DDX3X,DDX5,DHX9,H1FX,HIST1H1E,HIST1H2BA,HIST2H4A,HIST3H2A,HIST3H2BB,HNRNPC,NCL,NPM1,PABPC1,RPL13A,RPL18,RPL21,RPL23,RPL3,RPL35,RPL7,RPL7A,RPS10,RPS14,RPS15,RPS2,RPS25,RPS26,RPS3A,RPS6,SRSF1
GO.0070062	extracellular exosome	28	1.35e-10	ENSP00000225792,ENSP00000251453,ENSP00000253788,ENSP00000258962,ENSP00000290349,ENSP00000307705,ENSP00000311028,ENSP00000313007,ENSP00000318195,ENSP00000319690,ENSP00000339027,ENSP00000339795,ENSP00000341885,ENSP00000345156,ENSP00000346001,ENSP00000346050,ENSP00000346067,ENSP00000347271,ENSP00000348849,ENSP00000353089,ENSP00000355656,ENSP00000358162,ENSP00000360034,ENSP00000361076,ENSP00000375730…	CBR1,DDX3X,DDX5,HIST1H1E,HIST2H4A,HIST3H2A,HNRNPC,NCL,PABPC1,RPL13A,RPL14,RPL27,RPL3,RPL31,RPL7,RPL7A,RPLP0,RPS10,RPS14,RPS16,RPS2,RPS25,RPS26,RPS3A,RPSA,SERBP1,SRSF1,SRSF2
GO.0044446	intracellular organelle part	42	3.46e-10	ENSP00000202773,ENSP00000222247,ENSP00000225792,ENSP00000251453,ENSP00000253788,ENSP00000258962,ENSP00000259469,ENSP00000274764,ENSP00000290354,ENSP00000294189,ENSP00000296930,ENSP00000311028,ENSP00000313007,ENSP00000318195,ENSP00000319690,ENSP00000329662,ENSP00000339027,ENSP00000339795,ENSP00000341730,ENSP00000341885,ENSP00000345156,ENSP00000346001,ENSP00000346027,ENSP00000346050,ENSP00000346067…	CBR3,DDX17,DDX3X,DDX5,DHX9,GNB2L1,H1FX,HIST1H2BA,HIST2H4A,HIST3H2A,HIST3H2BB,HNRNPC,NCL,NPM1,PABPC1,RPL10,RPL13A,RPL14,RPL18,RPL18A,RPL21,RPL27,RPL29,RPL3,RPL31,RPL35,RPL6,RPL7,RPL7A,RPLP0,RPS10,RPS14,RPS15,RPS16,RPS2,RPS25,RPS26,RPS3A,RPS6,RPS8,RPSA,SRSF1
GO.0005634	nucleus	40	4.41e-10	ENSP00000202773,ENSP00000225792,ENSP00000253788,ENSP00000258962,ENSP00000259469,ENSP00000274764,ENSP00000290354,ENSP00000296930,ENSP00000307705,ENSP00000311028,ENSP00000313007,ENSP00000318195,ENSP00000319690,ENSP00000329662,ENSP00000336725,ENSP00000339027,ENSP00000339795,ENSP00000341885,ENSP00000346001,ENSP00000346027,ENSP00000346050,ENSP00000346067,ENSP00000347271,ENSP00000348849,ENSP00000355656…	CBR3,DDX17,DDX3X,DDX3Y,DDX5,DHX9,GNB2L1,H1FX,HIST1H1E,HIST1H2BA,HIST2H4A,HIST3H2A,HIST3H2BB,HNRNPC,NCL,NPM1,PABPC1,PABPC4,RPL13A,RPL18,RPL21,RPL23,RPL27,RPL3,RPL35,RPL6,RPL7,RPL7A,RPLP0,RPS10,RPS14,RPS15,RPS2,RPS25,RPS26,RPS3A,RPS6,RPSA,SERBP1,SRSF1
GO.0036464	cytoplasmic ribonucleoprotein granule	9	9.23e-10	ENSP00000202773,ENSP00000313007,ENSP00000318195,ENSP00000336725,ENSP00000339027,ENSP00000356520,ENSP00000361949,ENSP00000369757,ENSP00000382840	DDX3X,DDX3Y,DHX9,NCL,PABPC1,PABPC4,RPL6,RPLP0,RPS6
GO.0044421	extracellular region part	29	1.13e-08	ENSP00000225792,ENSP00000251453,ENSP00000253788,ENSP00000258962,ENSP00000290349,ENSP00000290354,ENSP00000307705,ENSP00000311028,ENSP00000313007,ENSP00000318195,ENSP00000319690,ENSP00000339027,ENSP00000339795,ENSP00000341885,ENSP00000345156,ENSP00000346001,ENSP00000346050,ENSP00000346067,ENSP00000347271,ENSP00000348849,ENSP00000353089,ENSP00000355656,ENSP00000358162,ENSP00000360034,ENSP00000361076…	CBR1,CBR3,DDX3X,DDX5,HIST1H1E,HIST2H4A,HIST3H2A,HNRNPC,NCL,PABPC1,RPL13A,RPL14,RPL27,RPL3,RPL31,RPL7,RPL7A,RPLP0,RPS10,RPS14,RPS16,RPS2,RPS25,RPS26,RPS3A,RPSA,SERBP1,SRSF1,SRSF2
GO.0005576	extracellular region	29	6.2e-07	ENSP00000225792,ENSP00000251453,ENSP00000253788,ENSP00000258962,ENSP00000290349,ENSP00000290354,ENSP00000307705,ENSP00000311028,ENSP00000313007,ENSP00000318195,ENSP00000319690,ENSP00000339027,ENSP00000339795,ENSP00000341885,ENSP00000345156,ENSP00000346001,ENSP00000346050,ENSP00000346067,ENSP00000347271,ENSP00000348849,ENSP00000353089,ENSP00000355656,ENSP00000358162,ENSP00000360034,ENSP00000361076…	CBR1,CBR3,DDX3X,DDX5,HIST1H1E,HIST2H4A,HIST3H2A,HNRNPC,NCL,PABPC1,RPL13A,RPL14,RPL27,RPL3,RPL31,RPL7,RPL7A,RPLP0,RPS10,RPS14,RPS16,RPS2,RPS25,RPS26,RPS3A,RPSA,SERBP1,SRSF1,SRSF2
GO.0000786	nucleosome	6	2.94e-06	ENSP00000274764,ENSP00000307705,ENSP00000329662,ENSP00000355656,ENSP00000358162,ENSP00000375736	H1FX,HIST1H1E,HIST1H2BA,HIST2H4A,HIST3H2A,HIST3H2BB
GO.0044444	cytoplasmic part	35	1.38e-05	ENSP00000202773,ENSP00000222247,ENSP00000251453,ENSP00000253788,ENSP00000259469,ENSP00000290349,ENSP00000290354,ENSP00000294189,ENSP00000296930,ENSP00000313007,ENSP00000318195,ENSP00000319690,ENSP00000336725,ENSP00000339027,ENSP00000339795,ENSP00000341730,ENSP00000341885,ENSP00000345156,ENSP00000346001,ENSP00000346027,ENSP00000346050,ENSP00000346067,ENSP00000347271,ENSP00000348849,ENSP00000356520…	CBR1,CBR3,DDX3X,DDX3Y,DHX9,HNRNPC,NCL,NPM1,PABPC1,PABPC4,RPL10,RPL13A,RPL14,RPL18,RPL18A,RPL21,RPL27,RPL29,RPL3,RPL31,RPL35,RPL6,RPL7,RPL7A,RPLP0,RPS10,RPS15,RPS16,RPS2,RPS25,RPS26,RPS3A,RPS8,RPSA,SERBP1
GO.0043229	intracellular organelle	42	0.000133	ENSP00000202773,ENSP00000222247,ENSP00000225792,ENSP00000251453,ENSP00000253788,ENSP00000258962,ENSP00000259469,ENSP00000274764,ENSP00000290354,ENSP00000294189,ENSP00000296930,ENSP00000313007,ENSP00000318195,ENSP00000319690,ENSP00000329662,ENSP00000336725,ENSP00000339027,ENSP00000339795,ENSP00000341730,ENSP00000341885,ENSP00000345156,ENSP00000346001,ENSP00000346027,ENSP00000346050,ENSP00000346067…	CBR3,DDX17,DDX3X,DDX3Y,DDX5,DHX9,H1FX,HIST1H2BA,HIST2H4A,HIST3H2A,HIST3H2BB,HNRNPC,NCL,NPM1,PABPC1,PABPC4,RPL10,RPL13A,RPL14,RPL18,RPL18A,RPL21,RPL27,RPL29,RPL3,RPL31,RPL35,RPL6,RPL7,RPL7A,RPLP0,RPS10,RPS15,RPS16,RPS2,RPS25,RPS26,RPS3A,RPS6,RPSA,SERBP1,SRSF1
GO.0043227	membrane-bounded organelle	42	0.000319	ENSP00000202773,ENSP00000225792,ENSP00000251453,ENSP00000253788,ENSP00000258962,ENSP00000259469,ENSP00000274764,ENSP00000290349,ENSP00000290354,ENSP00000296930,ENSP00000307705,ENSP00000313007,ENSP00000318195,ENSP00000319690,ENSP00000329662,ENSP00000336725,ENSP00000339027,ENSP00000339795,ENSP00000341730,ENSP00000341885,ENSP00000345156,ENSP00000346001,ENSP00000346027,ENSP00000346050,ENSP00000346067…	CBR1,CBR3,DDX17,DDX3X,DDX3Y,DDX5,DHX9,H1FX,HIST1H1E,HIST1H2BA,HIST2H4A,HIST3H2A,HIST3H2BB,HNRNPC,NCL,NPM1,PABPC1,PABPC4,RPL10,RPL13A,RPL14,RPL18,RPL21,RPL27,RPL3,RPL31,RPL35,RPL6,RPL7,RPL7A,RPLP0,RPS10,RPS15,RPS16,RPS2,RPS25,RPS26,RPS3A,RPS6,RPSA,SERBP1,SRSF1
GO.0043226	organelle	43	0.00038	ENSP00000202773,ENSP00000222247,ENSP00000225792,ENSP00000251453,ENSP00000253788,ENSP00000258962,ENSP00000259469,ENSP00000274764,ENSP00000290349,ENSP00000290354,ENSP00000294189,ENSP00000296930,ENSP00000313007,ENSP00000318195,ENSP00000319690,ENSP00000329662,ENSP00000336725,ENSP00000339027,ENSP00000339795,ENSP00000341730,ENSP00000341885,ENSP00000345156,ENSP00000346001,ENSP00000346027,ENSP00000346050…	CBR1,CBR3,DDX17,DDX3X,DDX3Y,DDX5,DHX9,H1FX,HIST1H2BA,HIST2H4A,HIST3H2A,HIST3H2BB,HNRNPC,NCL,NPM1,PABPC1,PABPC4,RPL10,RPL13A,RPL14,RPL18,RPL18A,RPL21,RPL27,RPL29,RPL3,RPL31,RPL35,RPL6,RPL7,RPL7A,RPLP0,RPS10,RPS15,RPS16,RPS2,RPS25,RPS26,RPS3A,RPS6,RPSA,SERBP1,SRSF1
GO.0043231	intracellular membrane-bounded organelle	39	0.000797	ENSP00000202773,ENSP00000225792,ENSP00000253788,ENSP00000258962,ENSP00000259469,ENSP00000274764,ENSP00000290354,ENSP00000296930,ENSP00000307705,ENSP00000313007,ENSP00000318195,ENSP00000319690,ENSP00000329662,ENSP00000336725,ENSP00000339027,ENSP00000339795,ENSP00000341730,ENSP00000341885,ENSP00000346001,ENSP00000346027,ENSP00000346050,ENSP00000346067,ENSP00000347271,ENSP00000348849,ENSP00000355656…	CBR3,DDX17,DDX3X,DDX3Y,DDX5,DHX9,H1FX,HIST1H1E,HIST1H2BA,HIST2H4A,HIST3H2A,HIST3H2BB,HNRNPC,NCL,NPM1,PABPC1,PABPC4,RPL10,RPL13A,RPL18,RPL21,RPL23,RPL27,RPL3,RPL35,RPL6,RPL7,RPL7A,RPLP0,RPS10,RPS15,RPS2,RPS25,RPS26,RPS3A,RPS6,RPSA,SERBP1,SRSF1
GO.0000788	nuclear nucleosome	3	0.00103	ENSP00000274764,ENSP00000355656,ENSP00000375736	HIST1H2BA,HIST3H2A,HIST3H2BB
GO.0000790	nuclear chromatin	6	0.00103	ENSP00000274764,ENSP00000296930,ENSP00000307705,ENSP00000319690,ENSP00000355656,ENSP00000375736	HIST1H1E,HIST1H2BA,HIST3H2A,HIST3H2BB,HNRNPC,NPM1
GO.0005681	spliceosomal complex	5	0.00118	ENSP00000225792,ENSP00000258962,ENSP00000313007,ENSP00000319690,ENSP00000353089	DDX5,HNRNPC,PABPC1,SRSF1,SRSF2
GO.0071013	catalytic step 2 spliceosome	4	0.00143	ENSP00000225792,ENSP00000258962,ENSP00000313007,ENSP00000319690	DDX5,HNRNPC,PABPC1,SRSF1
GO.0000785	chromatin	7	0.00151	ENSP00000274764,ENSP00000296930,ENSP00000319690,ENSP00000329662,ENSP00000355656,ENSP00000358162,ENSP00000375736	H1FX,HIST1H2BA,HIST2H4A,HIST3H2A,HIST3H2BB,HNRNPC,NPM1
GO.0000228	nuclear chromosome	7	0.00174	ENSP00000274764,ENSP00000296930,ENSP00000307705,ENSP00000319690,ENSP00000355656,ENSP00000358162,ENSP00000375736	HIST1H1E,HIST1H2BA,HIST2H4A,HIST3H2A,HIST3H2BB,HNRNPC,NPM1
GO.0005844	polysome	3	0.00225	ENSP00000339795,ENSP00000361076,ENSP00000369757	RPL7,RPL7A,RPS6
GO.0010494	cytoplasmic stress granule	3	0.00243	ENSP00000313007,ENSP00000361949,ENSP00000382840	DDX3X,PABPC1,PABPC4
GO.0005737	cytoplasm	37	0.00282	ENSP00000202773,ENSP00000222247,ENSP00000251453,ENSP00000253788,ENSP00000258962,ENSP00000259469,ENSP00000290349,ENSP00000290354,ENSP00000294189,ENSP00000296930,ENSP00000313007,ENSP00000318195,ENSP00000319690,ENSP00000336725,ENSP00000339027,ENSP00000339795,ENSP00000341730,ENSP00000341885,ENSP00000345156,ENSP00000346001,ENSP00000346027,ENSP00000346050,ENSP00000346067,ENSP00000347271,ENSP00000348849…	CBR1,CBR3,DDX3X,DDX3Y,DHX9,HNRNPC,NCL,NPM1,PABPC1,PABPC4,RPL10,RPL13A,RPL14,RPL18,RPL18A,RPL21,RPL27,RPL29,RPL3,RPL31,RPL35,RPL6,RPL7,RPL7A,RPLP0,RPS10,RPS15,RPS16,RPS2,RPS25,RPS26,RPS3A,RPS8,RPSA,SERBP1,SRSF1,SRSF2
GO.0016020	membrane	33	0.00623	ENSP00000202773,ENSP00000222247,ENSP00000225792,ENSP00000251453,ENSP00000253788,ENSP00000259469,ENSP00000274764,ENSP00000294189,ENSP00000296930,ENSP00000311028,ENSP00000313007,ENSP00000318195,ENSP00000319690,ENSP00000336725,ENSP00000339027,ENSP00000339795,ENSP00000341730,ENSP00000341885,ENSP00000345156,ENSP00000346027,ENSP00000346067,ENSP00000347271,ENSP00000348849,ENSP00000356520,ENSP00000358162…	DDX17,DDX3X,DDX3Y,DDX5,DHX9,GNB2L1,HIST1H2BA,HIST2H4A,HNRNPC,NCL,NPM1,PABPC1,RPL10,RPL13A,RPL14,RPL18,RPL18A,RPL21,RPL27,RPL29,RPL31,RPL35,RPL6,RPL7,RPL7A,RPLP0,RPS10,RPS14,RPS16,RPS2,RPS26,RPS6,RPSA
GO.0044424	intracellular part	41	0.0119	ENSP00000202773,ENSP00000222247,ENSP00000225792,ENSP00000251453,ENSP00000253788,ENSP00000258962,ENSP00000259469,ENSP00000274764,ENSP00000290349,ENSP00000290354,ENSP00000294189,ENSP00000296930,ENSP00000313007,ENSP00000318195,ENSP00000319690,ENSP00000329662,ENSP00000336725,ENSP00000339027,ENSP00000341730,ENSP00000341885,ENSP00000345156,ENSP00000346001,ENSP00000346027,ENSP00000346050,ENSP00000346067…	CBR1,CBR3,DDX17,DDX3X,DDX3Y,DDX5,DHX9,H1FX,HIST1H2BA,HIST2H4A,HIST3H2A,HIST3H2BB,HNRNPC,NCL,NPM1,PABPC1,PABPC4,RPL10,RPL13A,RPL14,RPL18,RPL18A,RPL21,RPL27,RPL29,RPL3,RPL31,RPL35,RPL6,RPL7A,RPLP0,RPS10,RPS15,RPS16,RPS2,RPS25,RPS26,RPS3A,RPSA,SERBP1,SRSF1
GO.0005654	nucleoplasm	16	0.0192	ENSP00000225792,ENSP00000258962,ENSP00000274764,ENSP00000290354,ENSP00000296930,ENSP00000318195,ENSP00000319690,ENSP00000341885,ENSP00000346001,ENSP00000353089,ENSP00000356520,ENSP00000358162,ENSP00000375736,ENSP00000380033,ENSP00000382840,ENSP00000467676	CBR3,DDX17,DDX3X,DDX5,DHX9,HIST1H2BA,HIST2H4A,HIST3H2BB,HNRNPC,NCL,NPM1,RPL3,RPS15,RPS2,SRSF1,SRSF2
GO.0005622	intracellular	41	0.0238	ENSP00000202773,ENSP00000222247,ENSP00000225792,ENSP00000251453,ENSP00000253788,ENSP00000258962,ENSP00000259469,ENSP00000274764,ENSP00000290349,ENSP00000290354,ENSP00000294189,ENSP00000296930,ENSP00000313007,ENSP00000318195,ENSP00000319690,ENSP00000329662,ENSP00000336725,ENSP00000339027,ENSP00000341730,ENSP00000341885,ENSP00000345156,ENSP00000346001,ENSP00000346027,ENSP00000346050,ENSP00000346067…	CBR1,CBR3,DDX17,DDX3X,DDX3Y,DDX5,DHX9,H1FX,HIST1H2BA,HIST2H4A,HIST3H2A,HIST3H2BB,HNRNPC,NCL,NPM1,PABPC1,PABPC4,RPL10,RPL13A,RPL14,RPL18,RPL18A,RPL21,RPL27,RPL29,RPL3,RPL31,RPL35,RPL6,RPL7A,RPLP0,RPS10,RPS15,RPS16,RPS2,RPS25,RPS26,RPS3A,RPSA,SERBP1,SRSF1

## Sheet: KEGG
#pathway ID	pathway description	observed gene count	false discovery rate	matching proteins in your network (IDs)	matching proteins in your network (labels)
3010	Ribosome	28	9.1e-47	ENSP00000202773,ENSP00000222247,ENSP00000251453,ENSP00000253788,ENSP00000259469,ENSP00000294189,ENSP00000309334,ENSP00000311028,ENSP00000339027,ENSP00000339795,ENSP00000341730,ENSP00000341885,ENSP00000345156,ENSP00000346001,ENSP00000346027,ENSP00000346050,ENSP00000347271,ENSP00000348849,ENSP00000361076,ENSP00000362744,ENSP00000369757,ENSP00000375730,ENSP00000377865,ENSP00000379888,ENSP00000386717…	RPL10,RPL13A,RPL14,RPL15,RPL18,RPL18A,RPL21,RPL23,RPL27,RPL29,RPL3,RPL31,RPL35,RPL6,RPL7,RPL7A,RPLP0,RPS10,RPS14,RPS15,RPS16,RPS2,RPS25,RPS26,RPS3A,RPS4X,RPS6,RPS8
3040	Spliceosome	4	0.0399	ENSP00000225792,ENSP00000258962,ENSP00000319690,ENSP00000353089	DDX5,HNRNPC,SRSF1,SRSF2

## Sheet: Pfam
#pathway ID	pathway description	observed gene count	false discovery rate	matching proteins in your network (IDs)	matching proteins in your network (labels)
PF00270	DEAD/DEAH box helicase	5	3.54e-05	ENSP00000225792,ENSP00000336725,ENSP00000356520,ENSP00000380033,ENSP00000382840	DDX17,DDX3X,DDX3Y,DDX5,DHX9
PF00271	Helicase conserved C-terminal domain	5	5.34e-05	ENSP00000225792,ENSP00000336725,ENSP00000356520,ENSP00000380033,ENSP00000382840	DDX17,DDX3X,DDX3Y,DDX5,DHX9
PF00076	RNA recognition motif. (a.k.a. RRM, RBD, or RNP domain)	6	0.000455	ENSP00000258962,ENSP00000313007,ENSP00000318195,ENSP00000319690,ENSP00000353089,ENSP00000361949	HNRNPC,NCL,PABPC1,PABPC4,SRSF1,SRSF2
PF00658	Poly-adenylate binding protein, unique domain	2	0.0142	ENSP00000313007,ENSP00000361949	PABPC1,PABPC4
