# Supplementary material for: Identification of DHX9 as a cell cycle regulated nucleolar recruitment factor for CIZ1
Source: Sci Rep. 2020 Oct 22;10:18103. doi: 10.1038/s41598-020-75160-z (PMC7582970; doi:10.1038/s41598-020-75160-z)
Supplement: Supplementary file 5 — Supplementary Table 2. [file 41598_2020_75160_MOESM5_ESM.xlsx]

## Sheet: ECiz1-N471 interactors
Rank	Gene	Protein Name	Accession Number	Peptide Count	Total Ion Score	Total Ion Score C.I. %	Best Ion Score	Best Ion Score C.I. %
1	DHX9	nuclear DNA helicase II [Homo sapiens]	gi|1806048	26	1513.82	100	150.99	100
2	ANXN	Annexin A2 isoform 1	gi|34364597	17	967.14	100	117.17	100
3	DDX17	DEAD box polypeptide 17 isoform p82 [Homo sapiens]	gi|38201710	15	668.809	100	103.54	100
4	RPL6	Ribosomal protein L6	gi|9802306	13	625.179	100	102.94	100
5	DDX5	DEAD (Asp-Glu-Ala-Asp) box polypeptide 5 [Homo sapiens]	gi|4758138	12	536.889	100	105.92	100
6	DDX21	DDX21	gi|2135315	10	496.069	100	99.09	100
7	RPS10	Ribosomal S10	gi|74268039	8	457.41	100	114.98	100
8	RPL15	ribosomal protein L15 [Homo sapiens]	gi|15431293	11	454.109	100	101.18	100
9	GNB2L1	RACK1	gi|5174447	10	447.419	100	91.75	100
10	NPM1	Nucleophosmin 1 [Homo sapiens]	gi|16876992	5	436.96	100	126.46	100
11	PLEC1	plectin 1 isoform 6 [Homo sapiens]	gi|41322916	22	423.261	100	68.29	99.9982
12	RPS3	S3 ribosomal protein [Homo sapiens]	gi|7765076	8	422.94	100	89.15	100
13	SRSF1	splicing factor, arginine/serine-rich 1 (splicing factor 2, alternate splicing factor) [Homo sapien	gi|5902076	10	415.819	100	70.63	99.999
14	NCL	Nucleolin (Protein C23)	gi|128841	8	399.24	100	125.52	100
15	Hist1h1e	H1 histone family, member 4 [Homo sapiens]	gi|4885379	6	398.56	100	96.87	100
16	YBX1	Y box protein 1	gi|181486	5	382.62	100	141.64	100
17	RPL7	ribosomal protein L7	gi|307388	7	352.09	100	93.22	100
18	NPM/ALK	nucleophosmin-anaplastic lymphoma kinase fusion protein	gi|609342	4	344.39	100	126.46	100
19	RPL4	Ribosomal protein L4 [Homo sapiens]	gi|12655035	7	339.269	100	130.49	100
20	RPL7a	ribosomal protein L7a [Homo sapiens]	gi|4506661	7	319.61	100	92.08	100
21	RPL3	Ribosomal protein L3 [Homo sapiens]	gi|14250148	5	313.78	100	108.77	100
22	RPS3a	ribosomal protein S3a [Homo sapiens]	gi|4506723	8	304.395	100	70.26	99.9989
23	RPS2	Ribosomal protein S2 [Homo sapiens]	gi|21619421	5	298.65	100	85.03	100
24	HIST4H4	histone H4	gi|223582	6	291.549	100	88.03	100
25	RPS8	ribosomal protein S8	gi|6677813	5	287.98	100	108.99	100
26	RPL5	ribosomal protein L5 [Homo sapiens]	gi|14591909	7	266.35	100	64.37	99.9956
27	HIST1H2AM	PREDICTED: similar to Histone H2A.l (H2A/l)	gi|55625972	5	262.52	100	122.19	100
28	Hist1H2BG	HIST1H2BG protein [Homo sapiens]	gi|78070466	6	256.09	100	93.53	100
29	RPS9	PREDICTED: similar to ribosomal protein S9-like	gi|55649873	9	250.479	100	59.6	99.9869
30	HNRNPA2	heterogeneous nuclear ribonucleoprotein A2/B1 isoform B1 [Homo sapiens]	gi|14043072	7	249.73	100	79.86	99.9999
31	RPS4	Ribosomal protein S4, Y-linked 2	gi|74267717	4	248.549	100	98.75	100
32	Nop2	proliferating cell nuclear protein P120 (Nol1/Nop2)	gi|189422	8	239.629	100	71.69	99.9992
33	SFRS3	Splicing factor, arginine/serine-rich 3	gi|74354685	7	234.639	100	58.61	99.9835
34	VIM	vimentin	gi|340219	7	224.83	100	68.9	99.9985
35	RPL26	ribosomal protein L26 [Homo sapiens]	gi|4506621	7	223.73	100	57.39	99.9782
36	PABPC1	polyadenylate binding protein II [Homo sapiens]	gi|693937	6	218.019	100	63.01	99.994
37	RPL27a	Ribosomal protein L27a [Homo sapiens]	gi|42542700	5	214.9	100	73.34	99.9994
38	RPL18	ribosomal protein L18 [Homo sapiens]	gi|4506607	5	211.4	100	75.63	99.9997
39	RPS7	ribosomal protein S7 [Homo sapiens]	gi|4506741	4	202.1	100	57.2	99.9772
40	RPL14	RPL14 protein [Homo sapiens]	gi|13477319	3	197.35	100	78.03	99.9998
41	UBTF	upstream binding transcription factor, RNA polymerase I [Homo sapiens]	gi|7657671	7	193.599	100	60.78	99.99
42	SERBP1	SERPINE1 mRNA binding protein 1	gi|4929579	5	193.33	100	87.66	100
43	THRAP3	thyroid hormone receptor associated protein 3 [Homo sapiens]	gi|4827040	6	192.11	100	59.79	99.9875
44	SRSF6	arginine/serine-rich splicing factor 6 [Homo sapiens]	gi|20127499	7	189.49	100	48.1	99.815
45	FBL	fibrillarin	gi|182592	5	188.82	100	79.38	99.9999
46	RPLP0	RPLP0 protein [Homo sapiens]	gi|47123412	3	186.7	100	84.91	100
47	RPL21	PREDICTED: similar to 60S ribosomal protein L21 [Homo sapiens]	gi|41200850	3	186.03	100	129.87	100
48	HNRPC	heterogeneous nuclear ribonucleoprotein C isoform b [Homo sapiens]	gi|4758544	5	184.74	100	66.36	99.9972
49	HNRNPK	heterogeneous nuclear ribonucleoprotein K isoform b [Homo sapiens]	gi|14165435	6	184.54	100	90.43	100
50	RPS15a	Ribosomal protein S15a	gi|56541088	4	184.259	100	78.49	99.9998
51	SC35	splicing factor	gi|337926	4	180.779	100	104.07	100
52	RPS24	Ribosomal protein S24, isoform 2	gi|56541086	2	171.8	100	96.81	100
53	BCLAF1	bcl-2-associated transcription factor 1 isoform 1	gi|40788889	4	167.77	100	106.8	100
54	RPL10a	ribosomal protein L10a [Homo sapiens]	gi|23491735	4	166.47	100	57.54	99.9789
55	RPL13	Ribosomal protein L13 [Homo sapiens]	gi|42490910	4	165.3	100	62.31	99.993
56	RPS6	ribosomal protein S6	gi|6677809	4	165.09	100	97.39	100
57	ERH	Enhancer of rudimental homologue	gi|74268124	3	161.62	100	72.71	99.9994
58	RPS13	Ribosomal protein S13	gi|77415468	5	160.46	100	62.18	99.9928
59	RPL35	ribosomal protein L35 [Homo sapiens]	gi|6005860	4	159.21	100	79.52	99.9999
60	RPS16	PREDICTED: similar to ribosomal protein S16; 40S ribosomal protein S16	gi|55649139	4	149.25	100	58.65	99.9837
61	RPL26	ribosomal protein L26 [Homo sapiens]	gi|77415335	3	148.78	100	107.91	100
62	S100A10	S100 calcium-binding protein A10 [Homo sapiens]	gi|4506761	3	148.5	100	103.07	100
63	ILF3	110 kDa NFAR protein [Homo sapiens]	gi|12746296	7	148.2	100	54.87	99.9611
64	DDX3X	DEAD/H (Asp-Glu-Ala-Asp/His) box polypeptide 3 [Homo sapiens]	gi|13514813	6	147.009	100	57.91	99.9807
65	BRIX1	BRIX [Homo sapiens]	gi|55770900	4	146.73	100	56.65	99.9742
66	EBNA1BP2	EBNA1 binding protein 2 [Homo sapiens]	gi|14327917	5	145.519	100	57.31	99.9778
67	KRT8	cytokeratin 8	gi|181573	5	144.339	100	69.21	99.9986
68	PABPC4	poly A binding protein, cytoplasmic 4 [Homo sapiens]	gi|4504715	6	144.139	100	55.92	99.9694
69	RPL1	Ribosome L1	gi|3668141	6	142.61	100	66.3	99.9972
70	HP1BP3	HP1-BP74 [Homo sapiens]	gi|56206910	4	139.52	100	73.54	99.9995
71	RPL35a	ribosomal protein L35a [Homo sapiens]	gi|16117791	6	133.26	100	62.53	99.9933
72	RPL31	ribosomal protein L31 [Homo sapiens]	gi|4506633	4	126.22	100	47.08	99.766
73	RPS21	RPS21 protein [Homo sapiens]	gi|17390310	2	125.41	100	96.01	100
74	CHERP	Calcium homeostasis endoplasmic reticulum protein [Homo sapiens]	gi|18204653	4	124.04	100	55.67	99.9676
75	RPL19	Ribosome L29	gi|31873372	3	121.11	100	89.79	100
76	PPS23	ribosomal protein S23 [Homo sapiens]	gi|3088342	2	118.9	100	89.02	100
77	RPL12	PREDICTED: similar to 60S ribosomal protein L12 isoform 1	gi|73968011	2	115.13	100	82.34	99.9999
78	RPL10	ribosomal protein L10 [Homo sapiens]	gi|5174431	3	112.24	100	47.66	99.7952
79	RPL29	PREDICTED: similar to 60S ribosomal protein L29 (Cell surface heparin binding protein HIP) [Homo sa	gi|27482992	3	101.42	100	63.62	99.9948
80	SFRS7	Splicing factor, arginine/serine-rich 7, 35kDa, isoform 1 [Homo sapiens]	gi|18490620	3	100.71	100	58.61	99.9835
81	RPS28	RPS28 [Mus musculus]	gi|4050094	2	97.04	100	69.35	99.9986
82	RPL11	CLL-associated antigen KW-12 [Homo sapiens] RPL11 gene	gi|19851919	3	96.08	100	73.7	99.9995
83	RPL13a	ribosomal protein L13a [Homo sapiens]	gi|23491731	5	93.65	100	47.36	99.7806
84	RNPS1	RNA-binding protein S1, serine-rich domain [Homo sapiens]	gi|80478658	2	92.18	100	63.3	99.9944
85	EIF3A	EIF3A protein	gi|15779123	2	90.67	100	82.63	99.9999
86	RPS25	ribosomal protein S25 [Mus musculus]	gi|28372479	2	89.52	100	54.43	99.9569
87	RPS14	ribosomal protein S14	gi|71895291	3	89.24	100	61.67	99.9919
88	RPS17	Ribosomal protein S17 [Homo sapiens]	gi|47682775	2	89.1095	100	59.63	99.987
89	RPL24	ribosomal protein L24 [Homo sapiens]	gi|4506619	3	87.27	100	45.01	99.6231
90	H1FX	H1 histone family, member X [Homo sapiens]	gi|14714596	3	85.98	100	53.19	99.9427
91	RPLP2	ribosomal protein P2 [Homo sapiens]	gi|4506671	2	85.75	100	60.51	99.9894
92	RPS12	Ribosomal protein S12	gi|34849622	2	84.1	100	43.53	99.47
93	RBM25	RNA-binding protein 25 [Homo sapiens]	gi|4050087	2	82.43	99.9999	81.46	99.9999
94	DDX3Y	DEAD (Asp-Glu-Ala-Asp) box polypeptide 3, Y-linked [Homo sapiens]	gi|13514809	4	82.1	99.9999	57.91	99.9807
95	PAF1	Paf1, RNA polymerase II associated factor, homolog [Homo sapiens]	gi|42476169	3	79.74	99.9999	40.99	99.0488
96	HNRNPA1	Heterogeneous nuclear ribonucleoprotein A1 (Helix-destabilizing protein) (Single-strand binding pro	gi|133254	3	77.23	99.9998	42.59	99.3419
97	KRT1	keratin 1 [Homo sapiens]	gi|17318569	2	76.4695	99.9997	66.2	99.9971
98	BBF2H7/FUS	BBF2H7/FUS protein [Homo sapiens]	gi|34481861	4	75.03	99.9996	42.23	99.285
99	LYAR	Ly1 antibody reactive homolog	gi|16041815	2	74.9	99.9996	45.74	99.6814
100	CPNE1	copine I [Homo sapiens]	gi|23397704	2	73.87	99.9995	41.42	99.1384
101	RPL36	ribosomal protein L36 [Homo sapiens]	gi|16117794	2	73.26	99.9994	42.62	99.3464
102	RPS11	ribosomal protein S11	gi|21426889	2	70.5895	99.999	60.79	99.99
103	RPSA	40S ribosomal protein SA isoform 2 [Homo sapiens]	gi|34272	2	68.29	99.9982	48.86	99.8447
104	SFRS10	transformer-2-beta isoform 3 [Homo sapiens]	gi|4377849	2	68.01	99.9981	52.61	99.9345
105	RPS20	Ribosome S20	gi|73587131	2	67.83	99.998	52.41	99.9314
106	DKC1	Dyskerin [Homo sapiens]	gi|14602859	2	65.48	99.9966	50.36	99.89
107	HNRPF	HNRPF protein [Homo sapiens]	gi|16876910	3	61.34	99.9912	41.75	99.2015

## Sheet: G0 annotation
G0 functional annotation
input rank	input term	mapped gene	annotation
1	DHX9	DHX9	DEAH (Asp-Glu-Ala-His) box polypeptide 9; Unwinds double-stranded DNA and RNA in a 3' to 5' direction. Alteration of secondary structure may subsequently influence interactions with proteins or o [...]
2	ANXA2	ANXA2	Annexin A2; Calcium-regulated membrane-binding protein whose affinity for calcium is greatly enhanced by anionic phospholipids. It binds two calcium ions with high affinity. May be involved in he [...]
3	DDX17	DDX17	DEAD (Asp-Glu-Ala-Asp) box helicase 17; RNA-dependent ATPase activity. Involved in transcriptional regulation. Transcriptional coactivator for estrogen receptor ESR1. Increases ESR1 AF-1 domain-m [...]
4	RPL6	RPL6	Ribosomal protein L6; Specifically binds to domain C of the Tax-responsive enhancer element in the long terminal repeat of HTLV-I
5	DDX5	DDX5	DEAD (Asp-Glu-Ala-Asp) box helicase 5; Involved in the alternative regulation of pre-mRNA splicing; its RNA helicase activity is necessary for increasing tau exon 10 inclusion and occurs in a RBM [...]
6	DDX21	DDX21	DEAD (Asp-Glu-Ala-Asp) box helicase 21; RNA helicase that acts as a sensor of the transcriptional status of both RNA polymerase (Pol) I and II: promotes ribosomal RNA (rRNA) processing and transc [...]
7	RPS10	RPS10	Ribosomal protein S10; Component of the 40S ribosomal subunit
8	RPL15	RPL15	Ribosomal protein L15
9	GNB2L1	GNB2L1	Guanine nucleotide binding protein (G protein), beta polypeptide 2-like 1; Involved in the recruitment, assembly and/or regulation of a variety of signaling molecules. Interacts with a wide varie [...]
10	NPM1	NPM1	Nucleophosmin (nucleolar phosphoprotein B23, numatrin); Involved in diverse cellular processes such as ribosome biogenesis, centrosome duplication, protein chaperoning, histone assembly, cell pro [...]
11	PLEC1	PLEC	Plectin; Interlinks intermediate filaments with microtubules and microfilaments and anchors intermediate filaments to desmosomes or hemidesmosomes. Could also bind muscle proteins such as actin t [...]
12	RPS3	RPS3	Ribosomal protein S3; Involved in translation as a component of the 40S small ribosomal subunit (PubMed:8706699). Has endonuclease activity and plays a role in repair of damaged DNA (PubMed:77754 [...]
13	SRSF1	SRSF1	Serine/arginine-rich splicing factor 1; Plays a role in preventing exon skipping, ensuring the accuracy of splicing and regulating alternative splicing. Interacts with other spliceosomal componen [...]
14	NCL	NCL	Nucleolin; Nucleolin is the major nucleolar protein of growing eukaryotic cells. It is found associated with intranucleolar chromatin and pre-ribosomal particles. It induces chromatin decondensat [...]
15	Hist1h1e	HIST1H1E	Histone cluster 1, H1e; Histone H1 protein binds to linker DNA between nucleosomes forming the macromolecular structure known as the chromatin fiber. Histones H1 are necessary for the condensatio [...]
16	YBX1	YBX1	Y box binding protein 1; Mediates pre-mRNA alternative splicing regulation. Binds to splice sites in pre-mRNA and regulates splice site selection. Binds and stabilizes cytoplasmic mRNA. Contribut [...]
17	RPL7	RPL7	Ribosomal protein L7; Binds to G-rich structures in 28S rRNA and in mRNAs. Plays a regulatory role in the translation apparatus; inhibits cell-free translation of mRNAs
18	NPM/ALK	- -	oncogene
19	RPL4	RPL4	Ribosomal protein L4
20	RPL7a	RPL7A	Ribosomal protein L7a
21	RPL3	RPL3	Ribosomal protein L3; The L3 protein is a component of the large subunit of cytoplasmic ribosomes
22	RPS3a	RPS3A	Ribosomal protein S3A; May play a role during erythropoiesis through regulation of transcription factor DDIT3
23	RPS2	RPS2	Ribosomal protein S2
24	HIST4H4	HIST4H4	Histone cluster 4, H4; Core component of nucleosome. Nucleosomes wrap and compact DNA into chromatin, limiting DNA accessibility to the cellular machineries which require DNA as a template. Histo [...]
25	RPS8	RPS8	Ribosomal protein S8
26	RPL5	RPL5	Ribosomal protein L5; Required for rRNA maturation and formation of the 60S ribosomal subunits. This protein binds 5S RNA
27	HIST1H2AM	HIST1H2AM	Histone cluster 1, H2am; Core component of nucleosome. Nucleosomes wrap and compact DNA into chromatin, limiting DNA accessibility to the cellular machineries which require DNA as a template. His [...]
28	Hist1H2BG	HIST1H2BG	Histone cluster 1, H2bg
29	RPS9	RPS9	Ribosomal protein S9
30	HNRNPA2	HNRNPA2B1	Heterogeneous nuclear ribonucleoprotein A2/B1; Heterogeneous nuclear ribonucleoprotein (hnRNP) that associates with nascent pre-mRNAs, packaging them into hnRNP particles. The hnRNP particle arra [...]
31	RPS4	RPS2	Ribosomal protein S2
32	Nop2	NOP2	NOP2 nucleolar protein homolog (yeast); S-adenosyl-L-methionine-dependent methyltransferase that specifically methylates the C(5) position of cytosine 4447 in 28S rRNA (Probable). May play a role [...]
33	SFRS3	SRSF3	Serine/arginine-rich splicing factor 3; Splicing factor that specifically promotes exon- inclusion during alternative splicing (PubMed:26876937). Interaction with YTHDC1, a RNA-binding protein th [...]
34	VIM	VIM	Vimentin; Vimentins are class-III intermediate filaments found in various non-epithelial cells, especially mesenchymal cells. Vimentin is attached to the nucleus, endoplasmic reticulum, and mitoc [...]
35	RPL26	RPL26	Ribosomal protein L26
36	PABPC1	PABPC1	poly(A) binding protein, cytoplasmic 1; Binds the poly(A) tail of mRNA, including that of its own transcript. May be involved in cytoplasmic regulatory processes of mRNA metabolism such as pre-mR [...]
37	RPL27a	RPL27A	Ribosomal protein L27a
38	RPL18	RPL18	Ribosomal protein L18
39	RPS7	RPS7	Ribosomal protein S7; Required for rRNA maturation
40	RPL14	RPL14	Ribosomal protein L14
41	UBTF	UBTF	Upstream binding transcription factor, RNA polymerase I; Recognizes the ribosomal RNA gene promoter and activates transcription mediated by RNA polymerase I through cooperative interactions with [...]
42	SERBP1	SERBP1	SERPINE1 mRNA binding protein 1; May play a role in the regulation of mRNA stability. Binds to the 3'-most 134 nt of the SERPINE1/PAI1 mRNA, a region which confers cyclic nucleotide regulation of [...]
43	THRAP3	THRAP3	Thyroid hormone receptor associated protein 3; Involved in pre-mRNA splicing. Remains associated with spliced mRNA after splicing which probably involves interactions with the exon junction compl [...]
44	SRSF6	SRSF6	Serine/arginine-rich splicing factor 6; Plays a role in constitutive splicing and modulates the selection of alternative splice sites. Plays a role in the alternative splicing of MAPT/Tau exon 10 [...]
45	FBL	FBL	Fibrillarin; S-adenosyl-L-methionine-dependent methyltransferase that has the ability to methylate both RNAs and proteins. Involved in pre-rRNA processing by catalyzing the site-specific 2'-hydro [...]
46	RPLP0	RPLP0	Ribosomal protein, large, P0; Ribosomal protein P0 is the functional equivalent of E.coli protein L10
47	RPL21	RPL21	Ribosomal protein L21
48	HNRPC	HNRNPC	Heterogeneous nuclear ribonucleoprotein C (C1/C2); Binds pre-mRNA and nucleates the assembly of 40S hnRNP particles (PubMed:8264621). Specifically recognizes and binds N6- methyladenosine (m6A)-c [...]
49	HNRNPK	HNRNPK	Heterogeneous nuclear ribonucleoprotein K; One of the major pre-mRNA-binding proteins. Binds tenaciously to poly(C) sequences. Likely to play a role in the nuclear metabolism of hnRNAs, particula [...]
50	RPS15a	RPS15A	Ribosomal protein S15a
51	SC35	SRSF2	Serine/arginine-rich splicing factor 2; Necessary for the splicing of pre-mRNA. It is required for formation of the earliest ATP-dependent splicing complex and interacts with spliceosomal compone [...]
52	RPS24	RPS24	Ribosomal protein S24; Required for processing of pre-rRNA and maturation of 40S ribosomal subunits
53	BCLAF1	BCLAF1	BCL2-associated transcription factor 1; Death-promoting transcriptional repressor. May be involved in cyclin-D1/CCND1 mRNA stability through the SNARP complex which associates with both the 3'end [...]
54	RPL10a	RPL10A	Ribosomal protein L10a
55	RPL13	RPL13	Ribosomal protein L13
56	RPS6	RPS6	Ribosomal protein S6; May play an important role in controlling cell growth and proliferation through the selective translation of particular classes of mRNA
57	ERH	ERH	Enhancer of rudimentary homolog (Drosophila); May have a role in the cell cycle
58	RPS13	RPS13	Ribosomal protein S13
59	RPL35	RPL35	Ribosomal protein L35
60	RPS16	RPS16	Ribosomal protein S16
61	RPL26	RPL26	Ribosomal protein L26
62	S100A10	S100A10	S100 calcium binding protein A10; Because S100A10 induces the dimerization of ANXA2/p36, it may function as a regulator of protein phosphorylation in that the ANXA2 monomer is the preferred targe [...]
63	ILF3	ILF3	Interleukin enhancer binding factor 3, 90kDa; May facilitate double-stranded RNA-regulated gene expression at the level of post-transcription. Can act as a translation inhibitory protein which bi [...]
64	DDX3X	DDX3X	DEAD (Asp-Glu-Ala-Asp) box polypeptide 3, X-linked; Multifunctional ATP-dependent RNA helicase. The ATPase activity can be stimulated by various ribo- and deoxynucleic acids indicative for a rela [...]
65	BRIX1	BRIX1	BRX1, biogenesis of ribosomes, homolog (S. cerevisiae); Required for biogenesis of the 60S ribosomal subunit
66	EBNA1BP2	EBNA1BP2	EBNA1 binding protein 2; Required for the processing of the 27S pre-rRNA
67	KRT8	KRT8	Keratin 8; Together with KRT19, helps to link the contractile apparatus to dystrophin at the costameres of striated muscle
68	PABPC4	PABPC4	poly(A) binding protein, cytoplasmic 4 (inducible form); Binds the poly(A) tail of mRNA. May be involved in cytoplasmic regulatory processes of mRNA metabolism. Can probably bind to cytoplasmic R [...]
69	RPL1	RPL4	Ribosomal protein L4
70	HP1BP3	HP1BP3	Heterochromatin protein 1, binding protein 3; Component of heterochromatin that maintains heterochromatin integrity during G1/S progression and regulates the duration of G1 phase to critically in [...]
71	RPL35a	RPL35A	Ribosomal protein L35a; Required for the proliferation and viability of hematopoietic cells. Plays a role in 60S ribosomal subunit formation. The protein was found to bind to both initiator and e [...]
72	RPL31	RPL31	Ribosomal protein L31
73	RPS21	RPS21	Ribosomal protein S21
74	CHERP	CHERP	Calcium homeostasis endoplasmic reticulum protein; Involved in calcium homeostasis, growth and proliferation
75	RPL19	RPL19	Ribosomal protein L19
76	RPS23	RPS23	Ribosomal protein S23
77	RPL12	RPL12	Ribosomal protein L12; Binds directly to 26S ribosomal RNA
78	RPL10	RPL10	Ribosomal protein L10
79	RPL29	RPL29	Ribosomal protein L29
80	SFRS7	SRSF7	Serine/arginine-rich splicing factor 7; Required for pre-mRNA splicing. Can also modulate alternative splicing in vitro. Represses the splicing of MAPT/Tau exon 10. May function as export adapter [...]
81	RPS28	RPS28	Ribosomal protein S28
82	RPL11	RPL11	Ribosomal protein L11; Binds to 5S ribosomal RNA (By similarity). Required for rRNA maturation and formation of the 60S ribosomal subunits. Promotes nucleolar location of PML (By similarity)
83	RPL13a	RPL13A	Ribosomal protein L13a; Associated with ribosomes but is not required for canonical ribosome function and has extra-ribosomal functions. Component of the GAIT (gamma interferon-activated inhibito [...]
84	RNPS1	RNPS1	RNA binding protein S1, serine-rich domain; Part of pre- and post-splicing multiprotein mRNP complexes. Auxiliary component of the splicing-dependent multiprotein exon junction complex (EJC) depo [...]
85	EIF3A	EIF3A	Eukaryotic translation initiation factor 3, subunit A; Component of the eukaryotic translation initiation factor 3 (eIF-3) complex, which is required for several steps in the initiation of protei [...]
86	RPS25	RPS25	Ribosomal protein S25
87	RPS14	RPS14	Ribosomal protein S14
88	RPS17	RPS17	Ribosomal protein S17
89	RPL24	RPL24	Ribosomal protein L24
90	H1FX	H1FX	H1 histone family, member X; Histones H1 are necessary for the condensation of nucleosome chains into higher-order structures
91	RPLP2	RPLP2	Ribosomal protein, large, P2; Plays an important role in the elongation step of protein synthesis
92	RPS12	RPS12	Ribosomal protein S12
93	RBM25	RBM25	RNA binding motif protein 25; RNA-binding protein that acts as a regulator of alternative pre-mRNA splicing. Involved in apoptotic cell death through the regulation of the apoptotic factor BCL2L1 [...]
94	DDX3Y	DDX3Y	DEAD (Asp-Glu-Ala-Asp) box polypeptide 3, Y-linked; Probable ATP-dependent RNA helicase. May play a role in spermatogenesis
95	PAF1	PAF1	Paf1, RNA polymerase II associated factor, homolog (S. cerevisiae); Component of the PAF1 complex (PAF1C) which has multiple functions during transcription by RNA polymerase II and is implicated [...]
96	HNRNPA1	HNRNPA1	Heterogeneous nuclear ribonucleoprotein A1; Involved in the packaging of pre-mRNA into hnRNP particles, transport of poly(A) mRNA from the nucleus to the cytoplasm and may modulate splice site se [...]
97	KRT1	KRT1	Keratin 1; May regulate the activity of kinases such as PKC and SRC via binding to integrin beta-1 (ITB1) and the receptor of activated protein C kinase 1 (RACK1). In complex with C1QBP is a high [...]
98	BBF2H7/FUS	BBF2H7/FUS	Chromosomal translocation cancer specific
99	LYAR	LYAR	Ly1 antibody reactive homolog (mouse)
100	CPNE1	CPNE1	Copine I; Calcium-dependent phospholipid-binding protein that plays a role in calcium-mediated intracellular processes (PubMed:14674885). Involved in the TNF-alpha receptor signaling pathway in a [...]
101	RPL36	RPL36	Ribosomal protein L36
102	RPS11	RPS11	Ribosomal protein S11
103	RPSA	RPSA	Ribosomal protein SA; Required for the assembly and/or stability of the 40S ribosomal subunit. Required for the processing of the 20S rRNA- precursor to mature 18S rRNA in a late step of the matu [...]
104	SFRS10	TRA2B	Transformer 2 beta homolog (Drosophila); Sequence-specific RNA-binding protein which participates in the control of pre-mRNA splicing. Can either activate or suppress exon inclusion. Acts additiv [...]
105	RPS20	RPS20	Ribosomal protein S20
106	DKC1	DKC1	Dyskeratosis congenita 1, dyskerin; Isoform 1: Required for ribosome biogenesis and telomere maintenance. Probable catalytic subunit of H/ACA small nucleolar ribonucleoprotein (H/ACA snoRNP) comp [...]
107	HNRPF	HNRNPF	Heterogeneous nuclear ribonucleoprotein F; Component of the heterogeneous nuclear ribonucleoprotein (h

## Sheet: G0 process
Biological process
#pathway ID	pathway description	observed gene count	false discovery rate	matching proteins in your network (IDs)	matching proteins in your network (labels)
GO.0022626	cytosolic ribosome	46	2.51e-83	ENSP00000202773,ENSP00000225430,ENSP00000230050,ENSP00000251453,ENSP00000252543,ENSP00000259469,ENSP00000270625,ENSP00000294189,ENSP00000296674,ENSP00000307889,ENSP00000311028,ENSP00000311430,ENSP00000318646,ENSP00000322419,ENSP00000339027,ENSP00000339095,ENSP00000339795,ENSP00000341730,ENSP00000341885,ENSP00000345156,ENSP00000345957,ENSP00000346001,ENSP00000346015,ENSP00000346027,ENSP00000346045…	RPL10,RPL10A,RPL11,RPL12,RPL13,RPL13A,RPL14,RPL18,RPL19,RPL21,RPL24,RPL27A,RPL29,RPL3,RPL31,RPL35,RPL35A,RPL36,RPL4,RPL5,RPL6,RPL7,RPL7A,RPLP0,RPLP2,RPS10,RPS11,RPS12,RPS13,RPS14,RPS15A,RPS16,RPS17,RPS2,RPS20,RPS21,RPS23,RPS24,RPS25,RPS28,RPS3,RPS3A,RPS6,RPS7,RPS8,RPSA
GO.0044391	ribosomal subunit	46	6.91e-74	ENSP00000202773,ENSP00000225430,ENSP00000230050,ENSP00000251453,ENSP00000252543,ENSP00000259469,ENSP00000270625,ENSP00000294189,ENSP00000307889,ENSP00000311028,ENSP00000311430,ENSP00000318646,ENSP00000322419,ENSP00000339027,ENSP00000339095,ENSP00000339795,ENSP00000341730,ENSP00000341885,ENSP00000345156,ENSP00000345957,ENSP00000346001,ENSP00000346015,ENSP00000346027,ENSP00000346045,ENSP00000346050…	GNB2L1,RPL10,RPL10A,RPL11,RPL12,RPL13,RPL13A,RPL14,RPL18,RPL19,RPL21,RPL24,RPL27A,RPL29,RPL3,RPL31,RPL35,RPL35A,RPL36,RPL4,RPL5,RPL6,RPL7,RPL7A,RPLP0,RPLP2,RPS10,RPS11,RPS12,RPS13,RPS14,RPS15A,RPS16,RPS17,RPS2,RPS20,RPS21,RPS24,RPS25,RPS28,RPS3,RPS3A,RPS6,RPS7,RPS8,RPSA
GO.0030529	ribonucleoprotein complex	65	4.8e-71	ENSP00000202773,ENSP00000221801,ENSP00000225430,ENSP00000225792,ENSP00000230050,ENSP00000251453,ENSP00000252543,ENSP00000258962,ENSP00000259469,ENSP00000261973,ENSP00000270625,ENSP00000294189,ENSP00000296930,ENSP00000307889,ENSP00000311028,ENSP00000311430,ENSP00000313007,ENSP00000318195,ENSP00000318646,ENSP00000319690,ENSP00000322419,ENSP00000336725,ENSP00000338477,ENSP00000339027,ENSP00000339095…	DDX3X,DDX3Y,DDX5,DHX9,DKC1,EIF3A,FBL,GNB2L1,HNRNPA1,HNRNPA2B1,HNRNPC,HNRNPF,HNRNPK,ILF3,NCL,NPM1,PABPC1,PABPC4,RBM25,RPL10,RPL10A,RPL11,RPL12,RPL13,RPL13A,RPL14,RPL18,RPL19,RPL21,RPL24,RPL27A,RPL29,RPL3,RPL31,RPL35,RPL35A,RPL36,RPL4,RPL5,RPL6,RPL7A,RPLP0,RPLP2,RPS10,RPS11,RPS12,RPS13,RPS14,RPS15A,RPS16,RPS17,RPS2,RPS20,RPS21,RPS24,RPS25,RPS28,RPS3,RPS3A,RPS7,RPS8,RPSA,SRSF1,SRSF2,YBX1
GO.0005840	ribosome	46	4.26e-64	ENSP00000202773,ENSP00000225430,ENSP00000230050,ENSP00000251453,ENSP00000252543,ENSP00000259469,ENSP00000270625,ENSP00000294189,ENSP00000307889,ENSP00000311028,ENSP00000311430,ENSP00000318646,ENSP00000322419,ENSP00000339027,ENSP00000339095,ENSP00000339795,ENSP00000341730,ENSP00000341885,ENSP00000345156,ENSP00000345957,ENSP00000346001,ENSP00000346015,ENSP00000346027,ENSP00000346045,ENSP00000346050…	GNB2L1,RPL10,RPL10A,RPL11,RPL12,RPL13,RPL13A,RPL14,RPL18,RPL19,RPL21,RPL24,RPL27A,RPL29,RPL3,RPL31,RPL35,RPL35A,RPL36,RPL4,RPL5,RPL6,RPL7,RPL7A,RPLP0,RPLP2,RPS10,RPS11,RPS12,RPS13,RPS14,RPS15A,RPS16,RPS17,RPS2,RPS20,RPS21,RPS24,RPS25,RPS28,RPS3,RPS3A,RPS6,RPS7,RPS8,RPSA
GO.0022625	cytosolic large ribosomal subunit	25	4.25e-44	ENSP00000202773,ENSP00000225430,ENSP00000252543,ENSP00000259469,ENSP00000294189,ENSP00000307889,ENSP00000311430,ENSP00000322419,ENSP00000339027,ENSP00000339795,ENSP00000341730,ENSP00000345156,ENSP00000346001,ENSP00000346015,ENSP00000346027,ENSP00000354739,ENSP00000359345,ENSP00000361076,ENSP00000363018,ENSP00000363676,ENSP00000375730,ENSP00000377640,ENSP00000386717,ENSP00000393393,ENSP00000447001	RPL10,RPL10A,RPL11,RPL12,RPL13,RPL13A,RPL14,RPL18,RPL19,RPL21,RPL24,RPL27A,RPL29,RPL3,RPL31,RPL35,RPL35A,RPL36,RPL4,RPL5,RPL6,RPL7,RPL7A,RPLP0,RPLP2
GO.0022627	cytosolic small ribosomal subunit	21	1.03e-38	ENSP00000230050,ENSP00000251453,ENSP00000270625,ENSP00000296674,ENSP00000311028,ENSP00000318646,ENSP00000339095,ENSP00000341885,ENSP00000345957,ENSP00000346045,ENSP00000346050,ENSP00000346067,ENSP00000347271,ENSP00000369757,ENSP00000379888,ENSP00000414321,ENSP00000429374,ENSP00000433821,ENSP00000435096,ENSP00000435777,ENSP00000472469	RPS10,RPS11,RPS12,RPS13,RPS14,RPS15A,RPS16,RPS17,RPS2,RPS20,RPS21,RPS23,RPS24,RPS25,RPS28,RPS3,RPS3A,RPS6,RPS7,RPS8,RPSA
GO.0043232	intracellular non-membrane-bounded organelle	74	1.05e-34	ENSP00000202773,ENSP00000221801,ENSP00000224237,ENSP00000225430,ENSP00000225792,ENSP00000230050,ENSP00000244601,ENSP00000251453,ENSP00000252543,ENSP00000259469,ENSP00000293308,ENSP00000294189,ENSP00000296674,ENSP00000296930,ENSP00000307889,ENSP00000311028,ENSP00000311430,ENSP00000313007,ENSP00000318646,ENSP00000319690,ENSP00000322419,ENSP00000323856,ENSP00000329662,ENSP00000336725,ENSP00000338862…	ANXA2,BCLAF1,BRIX1,DDX17,DDX21,DDX3X,DDX3Y,DDX5,DHX9,DKC1,EBNA1BP2,EIF3A,FBL,GNB2L1,H1FX,HIST1H2AM,HIST1H2BG,HIST4H4,HNRNPA1,HNRNPC,HNRNPK,ILF3,KRT8,LYAR,NOP2,NPM1,PABPC1,PABPC4,PLEC,RPL10,RPL11,RPL12,RPL13,RPL13A,RPL14,RPL18,RPL19,RPL21,RPL24,RPL27A,RPL29,RPL3,RPL31,RPL35,RPL35A,RPL36,RPL4,RPL5,RPL6,RPL7,RPL7A,RPLP0,RPLP2,RPS10,RPS12,RPS13,RPS14,RPS15A,RPS16,RPS17,RPS2,RPS20,RPS21,RPS23,RPS24,RP…
GO.0015935	small ribosomal subunit	21	2.15e-32	ENSP00000230050,ENSP00000251453,ENSP00000270625,ENSP00000311028,ENSP00000318646,ENSP00000339095,ENSP00000341885,ENSP00000345957,ENSP00000346045,ENSP00000346050,ENSP00000346067,ENSP00000347271,ENSP00000369757,ENSP00000379888,ENSP00000414321,ENSP00000426909,ENSP00000429374,ENSP00000433821,ENSP00000435096,ENSP00000435777,ENSP00000472469	GNB2L1,RPS10,RPS11,RPS12,RPS13,RPS14,RPS15A,RPS16,RPS17,RPS2,RPS20,RPS21,RPS24,RPS25,RPS28,RPS3,RPS3A,RPS6,RPS7,RPS8,RPSA
GO.0032991	macromolecular complex	75	1.47e-28	ENSP00000202773,ENSP00000221265,ENSP00000221801,ENSP00000224237,ENSP00000225430,ENSP00000225792,ENSP00000230050,ENSP00000244601,ENSP00000251453,ENSP00000252244,ENSP00000252543,ENSP00000258962,ENSP00000259469,ENSP00000261973,ENSP00000270625,ENSP00000293308,ENSP00000294189,ENSP00000296930,ENSP00000301730,ENSP00000307889,ENSP00000311028,ENSP00000311430,ENSP00000312625,ENSP00000313007,ENSP00000318195…	ANXA2,DDX3X,DDX3Y,DDX5,DHX9,DKC1,FBL,H1FX,HIST1H2AM,HIST1H2BG,HIST4H4,HNRNPA1,HNRNPA2B1,HNRNPC,HNRNPF,HNRNPK,HP1BP3,ILF3,KRT1,KRT8,NCL,NPM1,PABPC1,PABPC4,PAF1,RBM25,RNPS1,RPL10,RPL10A,RPL11,RPL12,RPL13,RPL13A,RPL14,RPL18,RPL19,RPL21,RPL24,RPL27A,RPL29,RPL3,RPL31,RPL35,RPL35A,RPL36,RPL4,RPL5,RPL6,RPL7A,RPLP0,RPLP2,RPS10,RPS11,RPS12,RPS13,RPS14,RPS15A,RPS16,RPS17,RPS2,RPS20,RPS21,RPS24,RPS25,RPS28,…
GO.0005730	nucleolus	36	7.26e-23	ENSP00000221801,ENSP00000225430,ENSP00000225792,ENSP00000252543,ENSP00000259469,ENSP00000296674,ENSP00000296930,ENSP00000307889,ENSP00000311028,ENSP00000311430,ENSP00000329662,ENSP00000338862,ENSP00000339795,ENSP00000345917,ENSP00000346001,ENSP00000346027,ENSP00000346050,ENSP00000346120,ENSP00000347271,ENSP00000356520,ENSP00000358140,ENSP00000358563,ENSP00000359345,ENSP00000361076,ENSP00000363676…	BCLAF1,BRIX1,DDX17,DDX21,DDX5,DHX9,DKC1,EBNA1BP2,EIF3A,FBL,H1FX,ILF3,LYAR,NOP2,NPM1,RPL11,RPL13,RPL13A,RPL18,RPL19,RPL21,RPL3,RPL35,RPL36,RPL4,RPL5,RPL7,RPL7A,RPS10,RPS13,RPS14,RPS23,RPS25,RPS3,RPS3A,RPS6
GO.0044422	organelle part	86	7.26e-23	ENSP00000202773,ENSP00000221265,ENSP00000221801,ENSP00000224237,ENSP00000225430,ENSP00000225792,ENSP00000230050,ENSP00000244020,ENSP00000244601,ENSP00000251453,ENSP00000252244,ENSP00000252543,ENSP00000258962,ENSP00000259469,ENSP00000261973,ENSP00000293308,ENSP00000294189,ENSP00000296674,ENSP00000296930,ENSP00000301730,ENSP00000307889,ENSP00000311028,ENSP00000311430,ENSP00000312625,ENSP00000313007…	ANXA2,BCLAF1,BRIX1,CHERP,DDX17,DDX21,DDX3X,DDX5,DHX9,DKC1,EBNA1BP2,EIF3A,FBL,GNB2L1,H1FX,HIST1H2AM,HIST1H2BG,HIST4H4,HNRNPA1,HNRNPA2B1,HNRNPC,HNRNPF,HNRNPK,HP1BP3,ILF3,KRT1,KRT8,LYAR,NCL,NOP2,NPM1,PABPC1,PAF1,PLEC,RBM25,RNPS1,RPL10,RPL11,RPL12,RPL13,RPL13A,RPL14,RPL18,RPL19,RPL21,RPL24,RPL27A,RPL29,RPL3,RPL31,RPL35,RPL35A,RPL36,RPL4,RPL5,RPL6,RPL7,RPL7A,RPLP0,RPLP2,RPS10,RPS12,RPS13,RPS14,RPS15A,…
GO.0044446	intracellular organelle part	85	1.12e-22	ENSP00000202773,ENSP00000221265,ENSP00000221801,ENSP00000224237,ENSP00000225430,ENSP00000225792,ENSP00000230050,ENSP00000244020,ENSP00000244601,ENSP00000251453,ENSP00000252244,ENSP00000252543,ENSP00000258962,ENSP00000259469,ENSP00000261973,ENSP00000293308,ENSP00000294189,ENSP00000296674,ENSP00000296930,ENSP00000301730,ENSP00000307889,ENSP00000311028,ENSP00000311430,ENSP00000312625,ENSP00000313007…	ANXA2,BCLAF1,BRIX1,CHERP,DDX17,DDX21,DDX3X,DDX5,DHX9,DKC1,EBNA1BP2,EIF3A,FBL,GNB2L1,H1FX,HIST1H2AM,HIST1H2BG,HIST4H4,HNRNPA1,HNRNPA2B1,HNRNPC,HNRNPF,HNRNPK,HP1BP3,ILF3,KRT1,KRT8,LYAR,NCL,NOP2,NPM1,PABPC1,PAF1,RBM25,RNPS1,RPL10,RPL11,RPL12,RPL13,RPL13A,RPL14,RPL18,RPL19,RPL21,RPL24,RPL27A,RPL29,RPL3,RPL31,RPL35,RPL35A,RPL36,RPL4,RPL5,RPL6,RPL7,RPL7A,RPLP0,RPLP2,RPS10,RPS12,RPS13,RPS14,RPS15A,RPS16…
GO.0005925	focal adhesion	26	2.62e-21	ENSP00000202773,ENSP00000224237,ENSP00000225430,ENSP00000251453,ENSP00000296930,ENSP00000311028,ENSP00000311430,ENSP00000313007,ENSP00000322419,ENSP00000323856,ENSP00000339027,ENSP00000339795,ENSP00000341885,ENSP00000346001,ENSP00000346045,ENSP00000346050,ENSP00000347271,ENSP00000354739,ENSP00000359345,ENSP00000361076,ENSP00000365439,ENSP00000375730,ENSP00000386717,ENSP00000433821,ENSP00000435777…	HNRNPK,NPM1,PABPC1,PLEC,RPL12,RPL13A,RPL18,RPL19,RPL3,RPL31,RPL4,RPL5,RPL6,RPL7,RPL7A,RPLP0,RPLP2,RPS10,RPS13,RPS14,RPS16,RPS17,RPS2,RPS3,RPS3A,VIM
GO.0031981	nuclear lumen	58	5.95e-20	ENSP00000221265,ENSP00000221801,ENSP00000225430,ENSP00000225792,ENSP00000244020,ENSP00000244601,ENSP00000252543,ENSP00000258962,ENSP00000259469,ENSP00000261973,ENSP00000293308,ENSP00000296674,ENSP00000296930,ENSP00000301730,ENSP00000307705,ENSP00000307889,ENSP00000311028,ENSP00000311430,ENSP00000318195,ENSP00000319690,ENSP00000325905,ENSP00000329662,ENSP00000338477,ENSP00000338862,ENSP00000339795…	BCLAF1,BRIX1,DDX17,DDX21,DDX3X,DDX5,DHX9,DKC1,EBNA1BP2,EIF3A,FBL,H1FX,HIST1H1E,HIST1H2BG,HIST4H4,HNRNPA1,HNRNPA2B1,HNRNPC,HNRNPF,HNRNPK,ILF3,KRT8,LYAR,NCL,NOP2,NPM1,PAF1,RBM25,RNPS1,RPL11,RPL13,RPL13A,RPL18,RPL19,RPL21,RPL3,RPL35,RPL36,RPL4,RPL5,RPL7,RPL7A,RPS10,RPS13,RPS14,RPS2,RPS23,RPS25,RPS3,RPS3A,RPS6,SRSF1,SRSF2,SRSF3,SRSF6,SRSF7,THRAP3,YBX1
GO.0005829	cytosol	56	2.03e-19	ENSP00000202773,ENSP00000224237,ENSP00000225430,ENSP00000230050,ENSP00000251453,ENSP00000252543,ENSP00000259469,ENSP00000270625,ENSP00000294189,ENSP00000296674,ENSP00000296930,ENSP00000301730,ENSP00000307889,ENSP00000311028,ENSP00000311430,ENSP00000313007,ENSP00000317257,ENSP00000318646,ENSP00000319690,ENSP00000322419,ENSP00000323856,ENSP00000339027,ENSP00000339095,ENSP00000339795,ENSP00000341730…	CPNE1,DHX9,EIF3A,HNRNPC,HNRNPK,NPM1,PABPC1,PLEC,RNPS1,RPL10,RPL10A,RPL11,RPL12,RPL13,RPL13A,RPL14,RPL18,RPL19,RPL21,RPL24,RPL27A,RPL29,RPL3,RPL31,RPL35,RPL35A,RPL36,RPL4,RPL5,RPL6,RPL7,RPL7A,RPLP0,RPLP2,RPS10,RPS11,RPS12,RPS13,RPS14,RPS15A,RPS16,RPS17,RPS2,RPS20,RPS21,RPS23,RPS24,RPS25,RPS28,RPS3,RPS3A,RPS6,RPS7,RPS8,RPSA,VIM
GO.0044428	nuclear part	58	3.56e-18	ENSP00000221265,ENSP00000221801,ENSP00000225430,ENSP00000225792,ENSP00000244020,ENSP00000244601,ENSP00000252543,ENSP00000258962,ENSP00000259469,ENSP00000261973,ENSP00000293308,ENSP00000296674,ENSP00000296930,ENSP00000301730,ENSP00000307705,ENSP00000307889,ENSP00000311028,ENSP00000311430,ENSP00000313007,ENSP00000318195,ENSP00000319690,ENSP00000325905,ENSP00000329662,ENSP00000338477,ENSP00000338862…	BCLAF1,BRIX1,DDX17,DDX21,DDX3X,DDX5,DHX9,DKC1,EBNA1BP2,EIF3A,FBL,H1FX,HIST1H1E,HIST1H2BG,HIST4H4,HNRNPA1,HNRNPA2B1,HNRNPC,HNRNPF,HNRNPK,ILF3,KRT8,LYAR,NCL,NOP2,NPM1,PABPC1,PAF1,RBM25,RNPS1,RPL11,RPL13,RPL13A,RPL18,RPL19,RPL21,RPL3,RPL35,RPL36,RPL4,RPL5,RPL7,RPL7A,RPS10,RPS13,RPS14,RPS2,RPS23,RPS25,RPS3,RPS3A,RPS6,SRSF1,SRSF3,SRSF6,SRSF7,THRAP3,YBX1
GO.0070062	extracellular exosome	51	7.74e-18	ENSP00000221801,ENSP00000224237,ENSP00000225792,ENSP00000251453,ENSP00000252244,ENSP00000258962,ENSP00000293308,ENSP00000307705,ENSP00000311028,ENSP00000311430,ENSP00000313007,ENSP00000317257,ENSP00000318195,ENSP00000318646,ENSP00000319690,ENSP00000322419,ENSP00000323856,ENSP00000325905,ENSP00000339027,ENSP00000339795,ENSP00000341826,ENSP00000341885,ENSP00000345156,ENSP00000346001,ENSP00000346032…	ANXA2,CPNE1,DDX3X,DDX5,FBL,HIST1H1E,HIST1H2AM,HIST4H4,HNRNPA1,HNRNPC,HNRNPK,KRT1,KRT8,NCL,PABPC1,PLEC,RPL11,RPL12,RPL13A,RPL14,RPL24,RPL3,RPL31,RPL35A,RPL4,RPL5,RPL7,RPL7A,RPLP0,RPLP2,RPS10,RPS13,RPS14,RPS15A,RPS16,RPS17,RPS2,RPS20,RPS25,RPS28,RPS3,RPS3A,RPSA,S100A10,SERBP1,SRSF1,SRSF2,SRSF7,THRAP3,VIM,YBX1
GO.0005634	nucleus	72	5.24e-15	ENSP00000202773,ENSP00000221265,ENSP00000221801,ENSP00000225430,ENSP00000225792,ENSP00000244020,ENSP00000244601,ENSP00000252244,ENSP00000252543,ENSP00000258962,ENSP00000259469,ENSP00000261973,ENSP00000293308,ENSP00000296674,ENSP00000296930,ENSP00000301730,ENSP00000307705,ENSP00000307889,ENSP00000311028,ENSP00000311430,ENSP00000312625,ENSP00000313007,ENSP00000317257,ENSP00000318195,ENSP00000319690…	ANXA2,BCLAF1,BRIX1,CPNE1,DDX17,DDX21,DDX3X,DDX3Y,DDX5,DHX9,DKC1,EBNA1BP2,EIF3A,FBL,GNB2L1,H1FX,HIST1H1E,HIST1H2AM,HIST1H2BG,HIST4H4,HNRNPA1,HNRNPA2B1,HNRNPC,HNRNPF,HNRNPK,HP1BP3,ILF3,KRT1,KRT8,LYAR,NCL,NOP2,NPM1,PABPC1,PABPC4,PAF1,RBM25,RNPS1,RPL11,RPL13,RPL13A,RPL18,RPL19,RPL21,RPL3,RPL35,RPL36,RPL4,RPL5,RPL6,RPL7,RPL7A,RPLP0,RPS10,RPS13,RPS14,RPS2,RPS23,RPS24,RPS25,RPS3,RPS3A,RPS6,RPSA,SERBP1,S…
GO.0030054	cell junction	27	2.91e-11	ENSP00000202773,ENSP00000224237,ENSP00000225430,ENSP00000251453,ENSP00000293308,ENSP00000296930,ENSP00000311028,ENSP00000311430,ENSP00000313007,ENSP00000322419,ENSP00000323856,ENSP00000339027,ENSP00000339795,ENSP00000341885,ENSP00000346001,ENSP00000346045,ENSP00000346050,ENSP00000347271,ENSP00000354739,ENSP00000359345,ENSP00000361076,ENSP00000365439,ENSP00000375730,ENSP00000386717,ENSP00000433821…	HNRNPK,KRT8,NPM1,PABPC1,PLEC,RPL12,RPL13A,RPL18,RPL19,RPL3,RPL31,RPL4,RPL5,RPL6,RPL7,RPL7A,RPLP0,RPLP2,RPS10,RPS13,RPS14,RPS16,RPS17,RPS2,RPS3,RPS3A,VIM
GO.0043229	intracellular organelle	84	2.86e-10	ENSP00000202773,ENSP00000221265,ENSP00000221801,ENSP00000224237,ENSP00000225430,ENSP00000225792,ENSP00000230050,ENSP00000244020,ENSP00000244601,ENSP00000251453,ENSP00000252543,ENSP00000258962,ENSP00000259469,ENSP00000261973,ENSP00000293308,ENSP00000294189,ENSP00000296674,ENSP00000296930,ENSP00000301730,ENSP00000307889,ENSP00000311430,ENSP00000313007,ENSP00000317257,ENSP00000318195,ENSP00000318646…	BCLAF1,BRIX1,CHERP,CPNE1,DDX17,DDX21,DDX3X,DDX3Y,DDX5,DHX9,DKC1,EBNA1BP2,EIF3A,FBL,H1FX,HIST1H2AM,HIST1H2BG,HIST4H4,HNRNPA1,HNRNPA2B1,HNRNPC,HNRNPF,HNRNPK,ILF3,KRT8,LYAR,NCL,NOP2,NPM1,PABPC1,PABPC4,PAF1,PLEC,RBM25,RNPS1,RPL10,RPL11,RPL12,RPL13,RPL13A,RPL14,RPL18,RPL19,RPL21,RPL24,RPL27A,RPL29,RPL3,RPL31,RPL35,RPL36,RPL4,RPL5,RPL6,RPL7,RPL7A,RPLP0,RPLP2,RPS10,RPS12,RPS13,RPS15A,RPS16,RPS17,RPS2,RP…
GO.0005576	extracellular region	51	6.09e-10	ENSP00000221801,ENSP00000224237,ENSP00000225792,ENSP00000251453,ENSP00000252244,ENSP00000258962,ENSP00000293308,ENSP00000307705,ENSP00000311028,ENSP00000311430,ENSP00000313007,ENSP00000317257,ENSP00000318195,ENSP00000318646,ENSP00000319690,ENSP00000322419,ENSP00000323856,ENSP00000325905,ENSP00000339027,ENSP00000339795,ENSP00000341826,ENSP00000341885,ENSP00000345156,ENSP00000346001,ENSP00000346032…	ANXA2,CPNE1,DDX3X,DDX5,FBL,HIST1H1E,HIST1H2AM,HIST4H4,HNRNPA1,HNRNPC,HNRNPK,KRT1,KRT8,NCL,PABPC1,PLEC,RPL11,RPL12,RPL13A,RPL14,RPL24,RPL3,RPL31,RPL35A,RPL4,RPL5,RPL7,RPL7A,RPLP0,RPLP2,RPS10,RPS13,RPS14,RPS15A,RPS16,RPS17,RPS2,RPS20,RPS25,RPS28,RPS3,RPS3A,RPSA,S100A10,SERBP1,SRSF1,SRSF2,SRSF7,THRAP3,VIM,YBX1
GO.0043227	membrane-bounded organelle	83	7.41e-09	ENSP00000202773,ENSP00000221265,ENSP00000221801,ENSP00000224237,ENSP00000225430,ENSP00000225792,ENSP00000244020,ENSP00000251453,ENSP00000252244,ENSP00000252543,ENSP00000258962,ENSP00000259469,ENSP00000261973,ENSP00000293308,ENSP00000296674,ENSP00000296930,ENSP00000301730,ENSP00000307705,ENSP00000307889,ENSP00000311430,ENSP00000312625,ENSP00000313007,ENSP00000317257,ENSP00000318195,ENSP00000318646…	BCLAF1,BRIX1,CHERP,CPNE1,DDX17,DDX21,DDX3X,DDX3Y,DDX5,DHX9,DKC1,EBNA1BP2,EIF3A,FBL,H1FX,HIST1H1E,HIST1H2AM,HIST4H4,HNRNPA1,HNRNPA2B1,HNRNPC,HNRNPF,HNRNPK,HP1BP3,ILF3,KRT1,KRT8,LYAR,NCL,NOP2,NPM1,PABPC1,PABPC4,PAF1,PLEC,RBM25,RNPS1,RPL10,RPL11,RPL12,RPL13,RPL13A,RPL14,RPL18,RPL19,RPL21,RPL24,RPL3,RPL31,RPL35,RPL36,RPL4,RPL5,RPL6,RPL7,RPL7A,RPLP0,RPLP2,RPS10,RPS13,RPS15A,RPS16,RPS17,RPS2,RPS20,RPS2…
GO.0005681	spliceosomal complex	11	7.72e-09	ENSP00000225792,ENSP00000258962,ENSP00000261973,ENSP00000313007,ENSP00000319690,ENSP00000338477,ENSP00000341826,ENSP00000346694,ENSP00000353089,ENSP00000361626,ENSP00000365439	DDX5,HNRNPA1,HNRNPA2B1,HNRNPC,HNRNPF,HNRNPK,PABPC1,RBM25,SRSF1,SRSF2,YBX1
GO.0036464	cytoplasmic ribonucleoprotein granule	10	1.82e-08	ENSP00000202773,ENSP00000313007,ENSP00000318195,ENSP00000336725,ENSP00000339027,ENSP00000356520,ENSP00000361626,ENSP00000361949,ENSP00000369757,ENSP00000382840	DDX3X,DDX3Y,DHX9,NCL,PABPC1,PABPC4,RPL6,RPLP0,RPS6,YBX1
GO.0043226	organelle	84	3.75e-08	ENSP00000202773,ENSP00000221265,ENSP00000221801,ENSP00000224237,ENSP00000225430,ENSP00000225792,ENSP00000230050,ENSP00000244020,ENSP00000251453,ENSP00000252543,ENSP00000258962,ENSP00000259469,ENSP00000261973,ENSP00000293308,ENSP00000294189,ENSP00000296674,ENSP00000296930,ENSP00000301730,ENSP00000307889,ENSP00000311430,ENSP00000313007,ENSP00000317257,ENSP00000318195,ENSP00000318646,ENSP00000319690…	BCLAF1,BRIX1,CHERP,CPNE1,DDX17,DDX21,DDX3X,DDX3Y,DDX5,DHX9,DKC1,EBNA1BP2,EIF3A,FBL,H1FX,HIST1H2AM,HIST4H4,HNRNPA1,HNRNPA2B1,HNRNPC,HNRNPF,HNRNPK,ILF3,KRT8,LYAR,NCL,NOP2,NPM1,PABPC1,PABPC4,PAF1,PLEC,RBM25,RNPS1,RPL10,RPL11,RPL12,RPL13,RPL13A,RPL14,RPL18,RPL19,RPL21,RPL24,RPL27A,RPL29,RPL3,RPL31,RPL35,RPL36,RPL4,RPL5,RPL6,RPL7,RPL7A,RPLP0,RPLP2,RPS10,RPS12,RPS13,RPS15A,RPS16,RPS17,RPS2,RPS20,RPS21,…
GO.0071013	catalytic step 2 spliceosome	8	1.74e-07	ENSP00000225792,ENSP00000258962,ENSP00000313007,ENSP00000319690,ENSP00000338477,ENSP00000341826,ENSP00000346694,ENSP00000365439	DDX5,HNRNPA1,HNRNPA2B1,HNRNPC,HNRNPF,HNRNPK,PABPC1,SRSF1
GO.0016020	membrane	68	2.33e-07	ENSP00000202773,ENSP00000221265,ENSP00000221801,ENSP00000224237,ENSP00000225430,ENSP00000225792,ENSP00000230050,ENSP00000251453,ENSP00000252244,ENSP00000252543,ENSP00000259469,ENSP00000270625,ENSP00000293308,ENSP00000294189,ENSP00000296674,ENSP00000296930,ENSP00000307889,ENSP00000311028,ENSP00000311430,ENSP00000313007,ENSP00000317257,ENSP00000318195,ENSP00000318646,ENSP00000319690,ENSP00000322419…	ANXA2,CHERP,CPNE1,DDX17,DDX21,DDX3X,DDX3Y,DDX5,DHX9,EBNA1BP2,EIF3A,FBL,GNB2L1,HIST4H4,HNRNPA1,HNRNPA2B1,HNRNPC,HNRNPF,HNRNPK,ILF3,KRT1,KRT8,NCL,NPM1,PABPC1,PAF1,PLEC,RPL10,RPL11,RPL12,RPL13,RPL13A,RPL14,RPL18,RPL19,RPL21,RPL24,RPL27A,RPL29,RPL31,RPL35,RPL35A,RPL36,RPL4,RPL5,RPL6,RPL7,RPL7A,RPLP0,RPLP2,RPS10,RPS11,RPS12,RPS13,RPS14,RPS15A,RPS16,RPS17,RPS2,RPS20,RPS23,RPS24,RPS3,RPS6,RPSA,S100A10,V…
GO.0044444	cytoplasmic part	59	5.72e-06	ENSP00000202773,ENSP00000224237,ENSP00000225430,ENSP00000230050,ENSP00000251453,ENSP00000252543,ENSP00000259469,ENSP00000270625,ENSP00000293308,ENSP00000294189,ENSP00000296930,ENSP00000301730,ENSP00000307889,ENSP00000311430,ENSP00000313007,ENSP00000317257,ENSP00000318195,ENSP00000318646,ENSP00000319690,ENSP00000322419,ENSP00000323856,ENSP00000336725,ENSP00000339027,ENSP00000339095,ENSP00000339795…	CHERP,CPNE1,DDX3X,DDX3Y,DHX9,HNRNPC,HNRNPK,ILF3,KRT8,NCL,NPM1,PABPC1,PABPC4,PLEC,RNPS1,RPL10,RPL11,RPL12,RPL13,RPL13A,RPL14,RPL18,RPL19,RPL21,RPL24,RPL27A,RPL29,RPL3,RPL31,RPL35,RPL36,RPL4,RPL5,RPL6,RPL7,RPL7A,RPLP0,RPLP2,RPS10,RPS11,RPS12,RPS13,RPS15A,RPS16,RPS17,RPS2,RPS20,RPS21,RPS24,RPS25,RPS28,RPS3,RPS3A,RPS7,RPS8,RPSA,SERBP1,VIM,YBX1
GO.0043231	intracellular membrane-bounded organelle	73	6.21e-06	ENSP00000202773,ENSP00000221265,ENSP00000221801,ENSP00000224237,ENSP00000225430,ENSP00000225792,ENSP00000244020,ENSP00000244601,ENSP00000252244,ENSP00000252543,ENSP00000258962,ENSP00000259469,ENSP00000261973,ENSP00000293308,ENSP00000296674,ENSP00000296930,ENSP00000301730,ENSP00000307705,ENSP00000307889,ENSP00000311430,ENSP00000312625,ENSP00000313007,ENSP00000317257,ENSP00000318195,ENSP00000319690…	BCLAF1,BRIX1,CHERP,CPNE1,DDX17,DDX21,DDX3X,DDX3Y,DDX5,DHX9,DKC1,EBNA1BP2,EIF3A,FBL,H1FX,HIST1H1E,HIST1H2AM,HIST1H2BG,HIST4H4,HNRNPA1,HNRNPA2B1,HNRNPC,HNRNPF,HNRNPK,HP1BP3,ILF3,KRT1,KRT8,LYAR,NCL,NOP2,NPM1,PABPC1,PABPC4,PAF1,RBM25,RNPS1,RPL10,RPL11,RPL13,RPL13A,RPL18,RPL19,RPL21,RPL3,RPL35,RPL35A,RPL36,RPL4,RPL5,RPL6,RPL7,RPL7A,RPLP0,RPS10,RPS13,RPS2,RPS23,RPS24,RPS25,RPS3,RPS3A,RPS6,RPSA,SERBP1,S…
GO.0044424	intracellular part	81	1.49e-05	ENSP00000202773,ENSP00000221265,ENSP00000221801,ENSP00000224237,ENSP00000225430,ENSP00000225792,ENSP00000230050,ENSP00000244020,ENSP00000244601,ENSP00000251453,ENSP00000252543,ENSP00000258962,ENSP00000259469,ENSP00000261973,ENSP00000293308,ENSP00000294189,ENSP00000296674,ENSP00000296930,ENSP00000301730,ENSP00000307889,ENSP00000311430,ENSP00000313007,ENSP00000317257,ENSP00000318195,ENSP00000318646…	BCLAF1,BRIX1,CHERP,CPNE1,DDX17,DDX21,DDX3X,DDX3Y,DDX5,DHX9,DKC1,EBNA1BP2,FBL,H1FX,HIST1H2AM,HIST1H2BG,HIST4H4,HNRNPA1,HNRNPA2B1,HNRNPC,HNRNPF,HNRNPK,ILF3,KRT8,LYAR,NCL,NOP2,NPM1,PABPC1,PABPC4,PAF1,PLEC,RBM25,RNPS1,RPL10,RPL11,RPL12,RPL13,RPL13A,RPL14,RPL18,RPL19,RPL21,RPL24,RPL27A,RPL29,RPL3,RPL31,RPL35,RPL36,RPL4,RPL5,RPL6,RPL7A,RPLP0,RPLP2,RPS10,RPS12,RPS13,RPS15A,RPS16,RPS17,RPS2,RPS20,RPS21,R…
GO.0005654	nucleoplasm	32	4.12e-05	ENSP00000221265,ENSP00000221801,ENSP00000225792,ENSP00000244020,ENSP00000244601,ENSP00000258962,ENSP00000261973,ENSP00000293308,ENSP00000296930,ENSP00000301730,ENSP00000302640,ENSP00000318195,ENSP00000319690,ENSP00000325905,ENSP00000338477,ENSP00000341826,ENSP00000341885,ENSP00000346001,ENSP00000346120,ENSP00000346634,ENSP00000346694,ENSP00000350767,ENSP00000353089,ENSP00000356520,ENSP00000358563…	BCLAF1,DDX17,DDX21,DDX3X,DDX5,DHX9,DKC1,FBL,HIST1H2BG,HIST4H4,HNRNPA1,HNRNPA2B1,HNRNPC,HNRNPF,HNRNPK,ILF3,KRT8,NCL,NPM1,PAF1,RBM25,RNPS1,RPL3,RPS2,SRSF1,SRSF2,SRSF3,SRSF6,SRSF7,THRAP3,UBTF,YBX1
GO.0005622	intracellular	81	6.03e-05	ENSP00000202773,ENSP00000221265,ENSP00000221801,ENSP00000224237,ENSP00000225430,ENSP00000225792,ENSP00000230050,ENSP00000244020,ENSP00000244601,ENSP00000251453,ENSP00000252543,ENSP00000258962,ENSP00000259469,ENSP00000261973,ENSP00000293308,ENSP00000294189,ENSP00000296674,ENSP00000296930,ENSP00000301730,ENSP00000307889,ENSP00000311430,ENSP00000313007,ENSP00000317257,ENSP00000318195,ENSP00000318646…	BCLAF1,BRIX1,CHERP,CPNE1,DDX17,DDX21,DDX3X,DDX3Y,DDX5,DHX9,DKC1,EBNA1BP2,FBL,H1FX,HIST1H2AM,HIST1H2BG,HIST4H4,HNRNPA1,HNRNPA2B1,HNRNPC,HNRNPF,HNRNPK,ILF3,KRT8,LYAR,NCL,NOP2,NPM1,PABPC1,PABPC4,PAF1,PLEC,RBM25,RNPS1,RPL10,RPL11,RPL12,RPL13,RPL13A,RPL14,RPL18,RPL19,RPL21,RPL24,RPL27A,RPL29,RPL3,RPL31,RPL35,RPL36,RPL4,RPL5,RPL6,RPL7A,RPLP0,RPLP2,RPS10,RPS12,RPS13,RPS15A,RPS16,RPS17,RPS2,RPS20,RPS21,R…
GO.0005737	cytoplasm	69	6.87e-05	ENSP00000202773,ENSP00000221265,ENSP00000224237,ENSP00000225430,ENSP00000230050,ENSP00000251453,ENSP00000252543,ENSP00000258962,ENSP00000259469,ENSP00000261973,ENSP00000270625,ENSP00000294189,ENSP00000296674,ENSP00000296930,ENSP00000301730,ENSP00000307889,ENSP00000311430,ENSP00000313007,ENSP00000317257,ENSP00000318195,ENSP00000318646,ENSP00000319690,ENSP00000322419,ENSP00000323856,ENSP00000325905…	BCLAF1,CHERP,CPNE1,DDX3X,DDX3Y,DHX9,DKC1,HNRNPA1,HNRNPA2B1,HNRNPC,HNRNPK,ILF3,NCL,NPM1,PABPC1,PABPC4,PAF1,PLEC,RBM25,RNPS1,RPL10,RPL11,RPL12,RPL13,RPL13A,RPL14,RPL18,RPL19,RPL21,RPL24,RPL27A,RPL29,RPL3,RPL31,RPL35,RPL36,RPL4,RPL5,RPL6,RPL7,RPL7A,RPLP0,RPLP2,RPS10,RPS11,RPS12,RPS13,RPS15A,RPS16,RPS17,RPS2,RPS20,RPS21,RPS23,RPS24,RPS25,RPS28,RPS3,RPS3A,RPS7,RPS8,RPSA,SERBP1,SRSF1,SRSF2,SRSF3,SRSF7,…
GO.0000786	nucleosome	6	0.000126	ENSP00000244601,ENSP00000307705,ENSP00000312625,ENSP00000329662,ENSP00000350767,ENSP00000352627	H1FX,HIST1H1E,HIST1H2AM,HIST1H2BG,HIST4H4,HP1BP3
GO.0010494	cytoplasmic stress granule	4	0.000658	ENSP00000313007,ENSP00000361626,ENSP00000361949,ENSP00000382840	DDX3X,PABPC1,PABPC4,YBX1
GO.0001651	dense fibrillar component	2	0.000746	ENSP00000221801,ENSP00000318195	FBL,NCL
GO.0016607	nuclear speck	7	0.000953	ENSP00000244020,ENSP00000258962,ENSP00000261973,ENSP00000301730,ENSP00000353089,ENSP00000362820,ENSP00000382840	DDX3X,RBM25,RNPS1,SRSF1,SRSF2,SRSF3,SRSF6
GO.0016604	nuclear body	9	0.000984	ENSP00000221801,ENSP00000244020,ENSP00000258962,ENSP00000261973,ENSP00000301730,ENSP00000353089,ENSP00000358563,ENSP00000362820,ENSP00000382840	DDX3X,DKC1,FBL,RBM25,RNPS1,SRSF1,SRSF2,SRSF3,SRSF6
GO.0044464	cell part	82	0.00215	ENSP00000202773,ENSP00000221265,ENSP00000221801,ENSP00000225430,ENSP00000225792,ENSP00000230050,ENSP00000244020,ENSP00000244601,ENSP00000251453,ENSP00000252543,ENSP00000258962,ENSP00000259469,ENSP00000261973,ENSP00000293308,ENSP00000294189,ENSP00000296674,ENSP00000296930,ENSP00000301730,ENSP00000307889,ENSP00000311430,ENSP00000313007,ENSP00000317257,ENSP00000318195,ENSP00000318646,ENSP00000319690…	ANXA2,BCLAF1,BRIX1,CHERP,CPNE1,DDX17,DDX21,DDX3X,DDX3Y,DDX5,DHX9,DKC1,EBNA1BP2,ERH,FBL,H1FX,HIST1H2AM,HIST1H2BG,HIST4H4,HNRNPA1,HNRNPA2B1,HNRNPC,HNRNPF,HNRNPK,ILF3,KRT8,LYAR,NCL,NOP2,NPM1,PABPC1,PABPC4,PAF1,PLEC,RBM25,RNPS1,RPL10,RPL11,RPL12,RPL13,RPL13A,RPL14,RPL18,RPL19,RPL21,RPL24,RPL27A,RPL29,RPL3,RPL31,RPL35,RPL36,RPL4,RPL5,RPL6,RPL7A,RPLP0,RPLP2,RPS10,RPS12,RPS13,RPS15A,RPS16,RPS17,RPS2,RPS…
GO.0005623	cell	82	0.00243	ENSP00000202773,ENSP00000221265,ENSP00000221801,ENSP00000225430,ENSP00000225792,ENSP00000230050,ENSP00000244020,ENSP00000244601,ENSP00000251453,ENSP00000252543,ENSP00000258962,ENSP00000259469,ENSP00000261973,ENSP00000293308,ENSP00000294189,ENSP00000296674,ENSP00000296930,ENSP00000301730,ENSP00000307889,ENSP00000311430,ENSP00000313007,ENSP00000317257,ENSP00000318195,ENSP00000318646,ENSP00000319690…	ANXA2,BCLAF1,BRIX1,CHERP,CPNE1,DDX17,DDX21,DDX3X,DDX3Y,DDX5,DHX9,DKC1,EBNA1BP2,ERH,FBL,H1FX,HIST1H2AM,HIST1H2BG,HIST4H4,HNRNPA1,HNRNPA2B1,HNRNPC,HNRNPF,HNRNPK,ILF3,KRT8,LYAR,NCL,NOP2,NPM1,PABPC1,PABPC4,PAF1,PLEC,RBM25,RNPS1,RPL10,RPL11,RPL12,RPL13,RPL13A,RPL14,RPL18,RPL19,RPL21,RPL24,RPL27A,RPL29,RPL3,RPL31,RPL35,RPL36,RPL4,RPL5,RPL6,RPL7A,RPLP0,RPLP2,RPS10,RPS12,RPS13,RPS15A,RPS16,RPS17,RPS2,RPS…
GO.0044452	nucleolar part	4	0.00478	ENSP00000221801,ENSP00000302640,ENSP00000318195,ENSP00000358563	DKC1,FBL,NCL,UBTF
GO.0001650	fibrillar center	2	0.00654	ENSP00000302640,ENSP00000318195	NCL,UBTF
GO.0044451	nucleoplasm part	11	0.00794	ENSP00000221265,ENSP00000221801,ENSP00000244020,ENSP00000258962,ENSP00000261973,ENSP00000301730,ENSP00000346634,ENSP00000353089,ENSP00000358563,ENSP00000362820,ENSP00000382840	DDX3X,DKC1,FBL,PAF1,RBM25,RNPS1,SRSF1,SRSF2,SRSF3,SRSF6,THRAP3
GO.0070937	CRD-mediated mRNA stability complex	2	0.00947	ENSP00000356520,ENSP00000361626	DHX9,YBX1
GO.0005844	polysome	3	0.0137	ENSP00000339795,ENSP00000361076,ENSP00000369757	RPL7,RPL7A,RPS6
GO.0000785	chromatin	8	0.0159	ENSP00000244601,ENSP00000296930,ENSP00000312625,ENSP00000319690,ENSP00000329662,ENSP00000350767,ENSP00000352627,ENSP00000365439	H1FX,HIST1H2AM,HIST1H2BG,HIST4H4,HNRNPC,HNRNPK,HP1BP3,NPM1
GO.0030684	preribosome	3	0.0364	ENSP00000221801,ENSP00000339095,ENSP00000346067	FBL,RPS7,RPSA
GO.0044267	cellular protein metabolic process	26	3.66e-07	ENSP00000202773,ENSP00000222247,ENSP00000251453,ENSP00000259469,ENSP00000294189,ENSP00000296930,ENSP00000311028,ENSP00000313007,ENSP00000336725,ENSP00000339027,ENSP00000339795,ENSP00000341730,ENSP00000341885,ENSP00000345156,ENSP00000346001,ENSP00000346027,ENSP00000346050,ENSP00000346067,ENSP00000347271,ENSP00000358162,ENSP00000361076,ENSP00000361949,ENSP00000382840,ENSP00000435096,ENSP00000447001…	DDX3X,DDX3Y,HIST2H4A,NPM1,PABPC1,PABPC4,RPL10,RPL14,RPL18,RPL18A,RPL21,RPL29,RPL3,RPL35,RPL6,RPL7,RPL7A,RPLP0,RPS10,RPS14,RPS15,RPS16,RPS2,RPS25,RPS3A,RPSA
GO.0022618	ribonucleoprotein complex assembly	8	4.82e-07	ENSP00000258962,ENSP00000296930,ENSP00000311028,ENSP00000346067,ENSP00000369757,ENSP00000382840,ENSP00000435096,ENSP00000467676	DDX3X,NPM1,RPS14,RPS15,RPS25,RPS6,RPSA,SRSF1
GO.0034622	cellular macromolecular complex assembly	12	1.38e-06	ENSP00000258962,ENSP00000274764,ENSP00000296930,ENSP00000307705,ENSP00000311028,ENSP00000329662,ENSP00000346067,ENSP00000369757,ENSP00000375736,ENSP00000382840,ENSP00000435096,ENSP00000467676	DDX3X,H1FX,HIST1H1E,HIST1H2BA,HIST3H2BB,NPM1,RPS14,RPS15,RPS25,RPS6,RPSA,SRSF1
GO.0044260	cellular macromolecule metabolic process	35	1.71e-06	ENSP00000202773,ENSP00000222247,ENSP00000225792,ENSP00000251453,ENSP00000258962,ENSP00000259469,ENSP00000274764,ENSP00000294189,ENSP00000296930,ENSP00000311028,ENSP00000313007,ENSP00000319690,ENSP00000336725,ENSP00000339027,ENSP00000339795,ENSP00000341730,ENSP00000341885,ENSP00000345156,ENSP00000346001,ENSP00000346027,ENSP00000346050,ENSP00000346067,ENSP00000347271,ENSP00000353089,ENSP00000355656…	DDX17,DDX3X,DDX3Y,DDX5,DHX9,HIST1H2BA,HIST2H4A,HIST3H2A,HNRNPC,NPM1,PABPC1,PABPC4,RPL10,RPL14,RPL18,RPL18A,RPL21,RPL29,RPL3,RPL35,RPL6,RPL7,RPL7A,RPLP0,RPS10,RPS14,RPS16,RPS2,RPS25,RPS3A,RPS6,RPS8,RPSA,SRSF1,SRSF2
GO.0019538	protein metabolic process	27	1.98e-06	ENSP00000202773,ENSP00000222247,ENSP00000251453,ENSP00000259469,ENSP00000274764,ENSP00000294189,ENSP00000296930,ENSP00000311028,ENSP00000313007,ENSP00000336725,ENSP00000339027,ENSP00000339795,ENSP00000341730,ENSP00000341885,ENSP00000345156,ENSP00000346001,ENSP00000346027,ENSP00000346050,ENSP00000346067,ENSP00000347271,ENSP00000358162,ENSP00000361076,ENSP00000361949,ENSP00000382840,ENSP00000435096…	DDX3X,DDX3Y,HIST1H2BA,HIST2H4A,NPM1,PABPC1,PABPC4,RPL10,RPL14,RPL18,RPL18A,RPL21,RPL29,RPL3,RPL35,RPL6,RPL7,RPL7A,RPLP0,RPS10,RPS14,RPS15,RPS16,RPS2,RPS25,RPS3A,RPSA
GO.0006364	rRNA processing	7	5.66e-06	ENSP00000251453,ENSP00000311028,ENSP00000339795,ENSP00000345156,ENSP00000346067,ENSP00000369757,ENSP00000379888	RPL14,RPL7,RPS14,RPS16,RPS6,RPS8,RPSA
GO.0010608	posttranscriptional regulation of gene expression	9	1.55e-05	ENSP00000258962,ENSP00000311028,ENSP00000313007,ENSP00000319690,ENSP00000356520,ENSP00000360034,ENSP00000375730,ENSP00000382840,ENSP00000426909	DDX3X,DHX9,GNB2L1,HNRNPC,PABPC1,RPL13A,RPS14,SERBP1,SRSF1
GO.0043488	regulation of mRNA stability	5	2.35e-05	ENSP00000258962,ENSP00000313007,ENSP00000319690,ENSP00000356520,ENSP00000360034	DHX9,HNRNPC,PABPC1,SERBP1,SRSF1
GO.0044237	cellular metabolic process	37	3.27e-05	ENSP00000202773,ENSP00000222247,ENSP00000225792,ENSP00000251453,ENSP00000258962,ENSP00000259469,ENSP00000274764,ENSP00000290349,ENSP00000290354,ENSP00000294189,ENSP00000296930,ENSP00000311028,ENSP00000313007,ENSP00000319690,ENSP00000336725,ENSP00000339027,ENSP00000339795,ENSP00000341730,ENSP00000341885,ENSP00000345156,ENSP00000346001,ENSP00000346027,ENSP00000346050,ENSP00000346067,ENSP00000347271…	CBR1,CBR3,DDX17,DDX3X,DDX3Y,DDX5,DHX9,HIST1H2BA,HIST2H4A,HIST3H2A,HNRNPC,NPM1,PABPC1,PABPC4,RPL10,RPL14,RPL18,RPL18A,RPL21,RPL29,RPL3,RPL35,RPL6,RPL7,RPL7A,RPLP0,RPS10,RPS14,RPS16,RPS2,RPS25,RPS3A,RPS6,RPS8,RPSA,SRSF1,SRSF2
GO.0043170	macromolecule metabolic process	34	6.91e-05	ENSP00000202773,ENSP00000222247,ENSP00000225792,ENSP00000251453,ENSP00000258962,ENSP00000259469,ENSP00000294189,ENSP00000296930,ENSP00000311028,ENSP00000313007,ENSP00000319690,ENSP00000336725,ENSP00000339027,ENSP00000339795,ENSP00000341730,ENSP00000341885,ENSP00000345156,ENSP00000346001,ENSP00000346027,ENSP00000346050,ENSP00000346067,ENSP00000347271,ENSP00000353089,ENSP00000355656,ENSP00000356520…	DDX17,DDX3X,DDX3Y,DDX5,DHX9,HIST2H4A,HIST3H2A,HNRNPC,NPM1,PABPC1,PABPC4,RPL10,RPL14,RPL18,RPL18A,RPL21,RPL29,RPL3,RPL35,RPL6,RPL7,RPL7A,RPLP0,RPS10,RPS14,RPS16,RPS2,RPS25,RPS3A,RPS6,RPS8,RPSA,SRSF1,SRSF2
GO.0071103	DNA conformation change	7	9.79e-05	ENSP00000274764,ENSP00000296930,ENSP00000307705,ENSP00000329662,ENSP00000356520,ENSP00000375736,ENSP00000382840	DDX3X,DHX9,H1FX,HIST1H1E,HIST1H2BA,HIST3H2BB,NPM1
GO.0034728	nucleosome organization	6	0.000113	ENSP00000274764,ENSP00000296930,ENSP00000307705,ENSP00000329662,ENSP00000355656,ENSP00000375736	H1FX,HIST1H1E,HIST1H2BA,HIST3H2A,HIST3H2BB,NPM1
GO.0044085	cellular component biogenesis	17	0.000124	ENSP00000251453,ENSP00000258962,ENSP00000274764,ENSP00000296930,ENSP00000307705,ENSP00000311028,ENSP00000329662,ENSP00000339027,ENSP00000339795,ENSP00000345156,ENSP00000346067,ENSP00000361076,ENSP00000369757,ENSP00000375736,ENSP00000379888,ENSP00000382840,ENSP00000435096	DDX3X,H1FX,HIST1H1E,HIST1H2BA,HIST3H2BB,NPM1,RPL14,RPL7,RPL7A,RPLP0,RPS14,RPS16,RPS25,RPS6,RPS8,RPSA,SRSF1
GO.0006333	chromatin assembly or disassembly	6	0.000157	ENSP00000274764,ENSP00000296930,ENSP00000307705,ENSP00000329662,ENSP00000355656,ENSP00000375736	H1FX,HIST1H1E,HIST1H2BA,HIST3H2A,HIST3H2BB,NPM1
GO.0071704	organic substance metabolic process	36	0.000372	ENSP00000202773,ENSP00000222247,ENSP00000225792,ENSP00000251453,ENSP00000258962,ENSP00000259469,ENSP00000290349,ENSP00000290354,ENSP00000294189,ENSP00000296930,ENSP00000311028,ENSP00000313007,ENSP00000319690,ENSP00000336725,ENSP00000339027,ENSP00000339795,ENSP00000341730,ENSP00000341885,ENSP00000345156,ENSP00000346001,ENSP00000346027,ENSP00000346050,ENSP00000346067,ENSP00000347271,ENSP00000353089…	CBR1,CBR3,DDX17,DDX3X,DDX3Y,DDX5,DHX9,HIST2H4A,HIST3H2A,HNRNPC,NPM1,PABPC1,PABPC4,RPL10,RPL14,RPL18,RPL18A,RPL21,RPL29,RPL3,RPL35,RPL6,RPL7,RPL7A,RPLP0,RPS10,RPS14,RPS16,RPS2,RPS25,RPS3A,RPS6,RPS8,RPSA,SRSF1,SRSF2
GO.0010501	RNA secondary structure unwinding	4	0.000441	ENSP00000225792,ENSP00000336725,ENSP00000380033,ENSP00000382840	DDX17,DDX3X,DDX3Y,DDX5
GO.0044238	primary metabolic process	35	0.000725	ENSP00000202773,ENSP00000222247,ENSP00000225792,ENSP00000251453,ENSP00000258962,ENSP00000259469,ENSP00000290349,ENSP00000294189,ENSP00000296930,ENSP00000311028,ENSP00000313007,ENSP00000319690,ENSP00000336725,ENSP00000339027,ENSP00000339795,ENSP00000341730,ENSP00000341885,ENSP00000345156,ENSP00000346001,ENSP00000346027,ENSP00000346050,ENSP00000346067,ENSP00000347271,ENSP00000353089,ENSP00000355656…	CBR1,DDX17,DDX3X,DDX3Y,DDX5,DHX9,HIST2H4A,HIST3H2A,HNRNPC,NPM1,PABPC1,PABPC4,RPL10,RPL14,RPL18,RPL18A,RPL21,RPL29,RPL3,RPL35,RPL6,RPL7,RPL7A,RPLP0,RPS10,RPS14,RPS16,RPS2,RPS25,RPS3A,RPS6,RPS8,RPSA,SRSF1,SRSF2
GO.0006334	nucleosome assembly	5	0.000816	ENSP00000274764,ENSP00000296930,ENSP00000307705,ENSP00000329662,ENSP00000375736	H1FX,HIST1H1E,HIST1H2BA,HIST3H2BB,NPM1
GO.0044763	single-organism cellular process	38	0.00121	ENSP00000202773,ENSP00000222247,ENSP00000225792,ENSP00000251453,ENSP00000253788,ENSP00000259469,ENSP00000290349,ENSP00000290354,ENSP00000294189,ENSP00000296930,ENSP00000309334,ENSP00000311028,ENSP00000313007,ENSP00000319690,ENSP00000336725,ENSP00000339027,ENSP00000339795,ENSP00000341730,ENSP00000341885,ENSP00000345156,ENSP00000346001,ENSP00000346027,ENSP00000346050,ENSP00000346067,ENSP00000347271…	CBR1,CBR3,DDX3X,DDX3Y,DDX5,DHX9,HIST2H4A,HIST3H2A,HNRNPC,NPM1,PABPC1,RPL10,RPL13A,RPL14,RPL15,RPL18,RPL18A,RPL21,RPL23,RPL27,RPL29,RPL3,RPL31,RPL35,RPL6,RPL7,RPL7A,RPLP0,RPS10,RPS14,RPS16,RPS2,RPS25,RPS26,RPS3A,RPS4X,RPS8,RPSA
GO.0031497	chromatin assembly	5	0.0014	ENSP00000274764,ENSP00000296930,ENSP00000307705,ENSP00000329662,ENSP00000375736	H1FX,HIST1H1E,HIST1H2BA,HIST3H2BB,NPM1
GO.0000398	mRNA splicing, via spliceosome	6	0.00153	ENSP00000225792,ENSP00000258962,ENSP00000313007,ENSP00000319690,ENSP00000353089,ENSP00000356520	DDX5,DHX9,HNRNPC,PABPC1,SRSF1,SRSF2
GO.0051276	chromosome organization	10	0.00333	ENSP00000274764,ENSP00000296930,ENSP00000307705,ENSP00000319690,ENSP00000329662,ENSP00000355656,ENSP00000356520,ENSP00000358162,ENSP00000375736,ENSP00000382840	DDX3X,DHX9,H1FX,HIST1H1E,HIST1H2BA,HIST2H4A,HIST3H2A,HIST3H2BB,HNRNPC,NPM1
GO.0043044	ATP-dependent chromatin remodeling	4	0.00351	ENSP00000274764,ENSP00000296930,ENSP00000319690,ENSP00000358162	HIST1H2BA,HIST2H4A,HNRNPC,NPM1
GO.0006323	DNA packaging	5	0.00392	ENSP00000274764,ENSP00000296930,ENSP00000307705,ENSP00000329662,ENSP00000375736	H1FX,HIST1H1E,HIST1H2BA,HIST3H2BB,NPM1
GO.0030490	maturation of SSU-rRNA	3	0.00496	ENSP00000311028,ENSP00000346067,ENSP00000379888	RPS14,RPS8,RPSA
GO.0031123	RNA 3 -end processing	4	0.0054	ENSP00000258962,ENSP00000313007,ENSP00000346067,ENSP00000353089	PABPC1,RPSA,SRSF1,SRSF2
GO.0048255	mRNA stabilization	3	0.0054	ENSP00000313007,ENSP00000319690,ENSP00000356520	DHX9,HNRNPC,PABPC1
GO.0006417	regulation of translation	6	0.00595	ENSP00000258962,ENSP00000311028,ENSP00000313007,ENSP00000375730,ENSP00000382840,ENSP00000426909	DDX3X,GNB2L1,PABPC1,RPL13A,RPS14,SRSF1
GO.0043484	regulation of RNA splicing	4	0.00606	ENSP00000225792,ENSP00000258962,ENSP00000348849,ENSP00000353089	DDX5,RPS26,SRSF1,SRSF2
GO.0017148	negative regulation of translation	4	0.00778	ENSP00000296930,ENSP00000375730,ENSP00000382840,ENSP00000426909	DDX3X,GNB2L1,NPM1,RPL13A
GO.0050684	regulation of mRNA processing	4	0.00778	ENSP00000225792,ENSP00000258962,ENSP00000313007,ENSP00000353089	DDX5,PABPC1,SRSF1,SRSF2
GO.0006325	chromatin organization	8	0.0114	ENSP00000274764,ENSP00000296930,ENSP00000307705,ENSP00000319690,ENSP00000329662,ENSP00000355656,ENSP00000358162,ENSP00000375736	H1FX,HIST1H1E,HIST1H2BA,HIST2H4A,HIST3H2A,HIST3H2BB,HNRNPC,NPM1
GO.0044699	single-organism process	37	0.0119	ENSP00000202773,ENSP00000222247,ENSP00000251453,ENSP00000253788,ENSP00000259469,ENSP00000290349,ENSP00000294189,ENSP00000296930,ENSP00000309334,ENSP00000311028,ENSP00000313007,ENSP00000319690,ENSP00000336725,ENSP00000339027,ENSP00000339795,ENSP00000341730,ENSP00000341885,ENSP00000345156,ENSP00000346001,ENSP00000346027,ENSP00000346050,ENSP00000346067,ENSP00000347271,ENSP00000348849,ENSP00000353089…	CBR1,DDX3X,DDX3Y,DHX9,HIST2H4A,HIST3H2A,HNRNPC,NPM1,PABPC1,PABPC4,RPL10,RPL13A,RPL14,RPL15,RPL18,RPL18A,RPL21,RPL23,RPL27,RPL29,RPL3,RPL31,RPL35,RPL6,RPL7,RPL7A,RPLP0,RPS10,RPS14,RPS16,RPS2,RPS25,RPS26,RPS3A,RPS8,RPSA,SRSF2
GO.0033148	positive regulation of intracellular estrogen receptor signaling pathway	2	0.0121	ENSP00000225792,ENSP00000380033	DDX17,DDX5
GO.0006913	nucleocytoplasmic transport	5	0.0215	ENSP00000258962,ENSP00000296930,ENSP00000346067,ENSP00000353089,ENSP00000377865	NPM1,RPL23,RPSA,SRSF1,SRSF2
GO.0043486	histone exchange	3	0.0265	ENSP00000274764,ENSP00000296930,ENSP00000358162	HIST1H2BA,HIST2H4A,NPM1
GO.0048024	regulation of mRNA splicing, via spliceosome	3	0.0312	ENSP00000225792,ENSP00000258962,ENSP00000353089	DDX5,SRSF1,SRSF2
GO.0031124	mRNA 3 -end processing	3	0.0398	ENSP00000258962,ENSP00000313007,ENSP00000353089	PABPC1,SRSF1,SRSF2

## Sheet: G0 molecular function
G0 Enrichment function
#pathway ID	pathway description	observed gene count	false discovery rate	matching proteins in your network (IDs)	matching proteins in your network (labels)
GO.0044822	poly(A) RNA binding	81	1.51e-79	ENSP00000202773,ENSP00000221801,ENSP00000225430,ENSP00000225792,ENSP00000230050,ENSP00000244020,ENSP00000251453,ENSP00000252543,ENSP00000258962,ENSP00000259469,ENSP00000261973,ENSP00000294189,ENSP00000296674,ENSP00000296930,ENSP00000301730,ENSP00000302640,ENSP00000307705,ENSP00000307889,ENSP00000311028,ENSP00000311430,ENSP00000313007,ENSP00000318646,ENSP00000319690,ENSP00000323856,ENSP00000325905…	ANXA2,BCLAF1,BRIX1,CHERP,DDX17,DDX21,DDX3X,DDX5,DHX9,DKC1,EBNA1BP2,EIF3A,ERH,FBL,H1FX,HIST1H1E,HIST4H4,HNRNPA1,HNRNPA2B1,HNRNPC,HNRNPF,HNRNPK,ILF3,LYAR,NOP2,NPM1,PABPC1,PABPC4,PLEC,RBM25,RNPS1,RPL10,RPL11,RPL12,RPL13,RPL13A,RPL14,RPL19,RPL21,RPL24,RPL27A,RPL29,RPL3,RPL31,RPL35,RPL35A,RPL36,RPL4,RPL5,RPL6,RPL7,RPL7A,RPLP0,RPS10,RPS12,RPS13,RPS14,RPS15A,RPS16,RPS17,RPS2,RPS20,RPS21,RPS23,RPS24,RPS2…
GO.0003723	RNA binding	80	2.28e-68	ENSP00000202773,ENSP00000221801,ENSP00000224237,ENSP00000225430,ENSP00000225792,ENSP00000230050,ENSP00000244020,ENSP00000251453,ENSP00000252543,ENSP00000258962,ENSP00000259469,ENSP00000261973,ENSP00000294189,ENSP00000296674,ENSP00000296930,ENSP00000301730,ENSP00000302640,ENSP00000307705,ENSP00000307889,ENSP00000311028,ENSP00000311430,ENSP00000313007,ENSP00000318646,ENSP00000319690,ENSP00000322419…	ANXA2,BCLAF1,BRIX1,CHERP,DDX17,DDX3X,DDX3Y,DDX5,DHX9,DKC1,EBNA1BP2,EIF3A,ERH,FBL,H1FX,HIST1H1E,HIST4H4,HNRNPA1,HNRNPC,HNRNPF,HNRNPK,ILF3,LYAR,NOP2,NPM1,PABPC1,PABPC4,PLEC,RBM25,RNPS1,RPL10,RPL11,RPL12,RPL13,RPL13A,RPL14,RPL18,RPL19,RPL21,RPL24,RPL27A,RPL29,RPL3,RPL31,RPL35,RPL35A,RPL36,RPL4,RPL6,RPL7,RPL7A,RPLP0,RPLP2,RPS10,RPS12,RPS13,RPS14,RPS15A,RPS16,RPS17,RPS2,RPS21,RPS23,RPS24,RPS25,RPS28,R…
GO.0003735	structural constituent of ribosome	38	2.17e-56	ENSP00000202773,ENSP00000230050,ENSP00000251453,ENSP00000252543,ENSP00000259469,ENSP00000270625,ENSP00000294189,ENSP00000296674,ENSP00000307889,ENSP00000311028,ENSP00000311430,ENSP00000318646,ENSP00000322419,ENSP00000339027,ENSP00000339095,ENSP00000339795,ENSP00000341730,ENSP00000341885,ENSP00000345156,ENSP00000345957,ENSP00000346001,ENSP00000346015,ENSP00000346027,ENSP00000346045,ENSP00000346050…	RPL10,RPL12,RPL13,RPL14,RPL18,RPL21,RPL24,RPL27A,RPL29,RPL3,RPL35,RPL35A,RPL36,RPL4,RPL5,RPL6,RPL7,RPL7A,RPLP0,RPLP2,RPS11,RPS12,RPS13,RPS14,RPS15A,RPS16,RPS17,RPS2,RPS20,RPS21,RPS23,RPS25,RPS28,RPS3,RPS3A,RPS7,RPS8,RPSA
GO.0003676	nucleic acid binding	82	1.97e-41	ENSP00000202773,ENSP00000221801,ENSP00000224237,ENSP00000225430,ENSP00000225792,ENSP00000230050,ENSP00000244020,ENSP00000244601,ENSP00000251453,ENSP00000252543,ENSP00000258962,ENSP00000259469,ENSP00000261973,ENSP00000294189,ENSP00000296674,ENSP00000301730,ENSP00000302640,ENSP00000307705,ENSP00000307889,ENSP00000311028,ENSP00000311430,ENSP00000312625,ENSP00000313007,ENSP00000318646,ENSP00000319690…	ANXA2,BCLAF1,BRIX1,CHERP,DDX17,DDX3X,DDX3Y,DDX5,DHX9,DKC1,EBNA1BP2,EIF3A,ERH,FBL,H1FX,HIST1H1E,HIST1H2AM,HIST1H2BG,HIST4H4,HNRNPA1,HNRNPC,HNRNPF,HNRNPK,HP1BP3,ILF3,LYAR,NOP2,PABPC1,PABPC4,PLEC,RBM25,RNPS1,RPL10,RPL11,RPL12,RPL13,RPL13A,RPL14,RPL18,RPL19,RPL21,RPL24,RPL27A,RPL29,RPL3,RPL31,RPL35,RPL35A,RPL36,RPL4,RPL6,RPL7,RPL7A,RPLP0,RPLP2,RPS10,RPS12,RPS13,RPS14,RPS15A,RPS16,RPS17,RPS2,RPS21,RPS…
GO.0005198	structural molecule activity	43	1.17e-37	ENSP00000202773,ENSP00000230050,ENSP00000251453,ENSP00000252244,ENSP00000252543,ENSP00000259469,ENSP00000270625,ENSP00000293308,ENSP00000294189,ENSP00000296674,ENSP00000307889,ENSP00000311028,ENSP00000311430,ENSP00000318646,ENSP00000322419,ENSP00000323856,ENSP00000339027,ENSP00000339095,ENSP00000339795,ENSP00000341730,ENSP00000341885,ENSP00000345156,ENSP00000345957,ENSP00000346001,ENSP00000346015…	EIF3A,GNB2L1,KRT1,KRT8,PLEC,RPL10,RPL12,RPL13,RPL14,RPL18,RPL21,RPL24,RPL27A,RPL29,RPL3,RPL35,RPL35A,RPL36,RPL4,RPL5,RPL6,RPL7,RPL7A,RPLP0,RPLP2,RPS11,RPS12,RPS13,RPS14,RPS15A,RPS16,RPS17,RPS2,RPS20,RPS21,RPS23,RPS25,RPS28,RPS3,RPS3A,RPS7,RPS8,RPSA
GO.1901363	heterocyclic compound binding	72	3.13e-19	ENSP00000202773,ENSP00000221801,ENSP00000224237,ENSP00000225430,ENSP00000225792,ENSP00000230050,ENSP00000244601,ENSP00000251453,ENSP00000252543,ENSP00000259469,ENSP00000294189,ENSP00000296674,ENSP00000302640,ENSP00000307705,ENSP00000307889,ENSP00000311028,ENSP00000311430,ENSP00000312625,ENSP00000318646,ENSP00000319690,ENSP00000322419,ENSP00000323856,ENSP00000329662,ENSP00000336725,ENSP00000338862…	ANXA2,BCLAF1,BRIX1,CHERP,DDX17,DDX3X,DDX3Y,DDX5,DHX9,DKC1,EBNA1BP2,EIF3A,ERH,FBL,H1FX,HIST1H1E,HIST1H2AM,HIST1H2BG,HIST4H4,HNRNPA1,HNRNPC,HNRNPK,HP1BP3,ILF3,LYAR,NOP2,PLEC,RPL10,RPL11,RPL12,RPL13,RPL13A,RPL14,RPL18,RPL19,RPL21,RPL24,RPL27A,RPL29,RPL3,RPL31,RPL35,RPL35A,RPL36,RPL4,RPL6,RPL7,RPL7A,RPLP0,RPLP2,RPS10,RPS12,RPS13,RPS14,RPS15A,RPS16,RPS17,RPS2,RPS21,RPS23,RPS25,RPS28,RPS3,RPS3A,RPS6,RP…
GO.0097159	organic cyclic compound binding	72	6.04e-19	ENSP00000202773,ENSP00000221801,ENSP00000224237,ENSP00000225430,ENSP00000225792,ENSP00000230050,ENSP00000244601,ENSP00000251453,ENSP00000252543,ENSP00000259469,ENSP00000294189,ENSP00000296674,ENSP00000302640,ENSP00000307705,ENSP00000307889,ENSP00000311028,ENSP00000311430,ENSP00000312625,ENSP00000318646,ENSP00000319690,ENSP00000322419,ENSP00000323856,ENSP00000329662,ENSP00000336725,ENSP00000338862…	ANXA2,BCLAF1,BRIX1,CHERP,DDX17,DDX3X,DDX3Y,DDX5,DHX9,DKC1,EBNA1BP2,EIF3A,ERH,FBL,H1FX,HIST1H1E,HIST1H2AM,HIST1H2BG,HIST4H4,HNRNPA1,HNRNPC,HNRNPK,HP1BP3,ILF3,LYAR,NOP2,PLEC,RPL10,RPL11,RPL12,RPL13,RPL13A,RPL14,RPL18,RPL19,RPL21,RPL24,RPL27A,RPL29,RPL3,RPL31,RPL35,RPL35A,RPL36,RPL4,RPL6,RPL7,RPL7A,RPLP0,RPLP2,RPS10,RPS12,RPS13,RPS14,RPS15A,RPS16,RPS17,RPS2,RPS21,RPS23,RPS25,RPS28,RPS3,RPS3A,RPS6,RP…
GO.0003729	mRNA binding	15	2.06e-14	ENSP00000258962,ENSP00000259469,ENSP00000261973,ENSP00000301730,ENSP00000311028,ENSP00000318195,ENSP00000319690,ENSP00000339795,ENSP00000341885,ENSP00000360034,ENSP00000365439,ENSP00000382840,ENSP00000416959,ENSP00000433821,ENSP00000435777	DDX3X,HNRNPC,HNRNPK,NCL,RBM25,RNPS1,RPL35,RPL7,RPS13,RPS14,RPS2,RPS3,SERBP1,SRSF1,TRA2B
GO.0005488	binding	76	3.31e-06	ENSP00000202773,ENSP00000221801,ENSP00000224237,ENSP00000225430,ENSP00000225792,ENSP00000230050,ENSP00000244601,ENSP00000251453,ENSP00000252244,ENSP00000252543,ENSP00000259469,ENSP00000293308,ENSP00000294189,ENSP00000296674,ENSP00000296930,ENSP00000302640,ENSP00000307705,ENSP00000307889,ENSP00000311028,ENSP00000311430,ENSP00000312625,ENSP00000317257,ENSP00000318646,ENSP00000319690,ENSP00000322419…	ANXA2,BCLAF1,BRIX1,CHERP,CPNE1,DDX17,DDX3X,DDX3Y,DDX5,DHX9,DKC1,EBNA1BP2,EIF3A,ERH,FBL,GNB2L1,H1FX,HIST1H1E,HIST1H2AM,HIST1H2BG,HIST4H4,HNRNPA1,HNRNPC,HNRNPK,HP1BP3,ILF3,KRT1,KRT8,LYAR,NOP2,NPM1,PLEC,RPL10,RPL11,RPL12,RPL13,RPL13A,RPL14,RPL18,RPL19,RPL21,RPL24,RPL27A,RPL29,RPL3,RPL31,RPL35,RPL35A,RPL36,RPL4,RPL6,RPL7,RPL7A,RPLP0,RPLP2,RPS10,RPS12,RPS13,RPS14,RPS15A,RPS16,RPS17,RPS2,RPS21,RPS23,RP…
GO.0019843	rRNA binding	6	1.12e-05	ENSP00000270625,ENSP00000318195,ENSP00000346120,ENSP00000359345,ENSP00000363676,ENSP00000435777	DDX21,NCL,RPL11,RPL5,RPS11,RPS13
GO.0003727	single-stranded RNA binding	6	0.000163	ENSP00000313007,ENSP00000319690,ENSP00000338477,ENSP00000341826,ENSP00000361949,ENSP00000382840	DDX3X,HNRNPA1,HNRNPC,HNRNPF,PABPC1,PABPC4
GO.0003727	single-stranded RNA binding	4	0.00308	ENSP00000313007,ENSP00000319690,ENSP00000361949,ENSP00000382840	DDX3X,HNRNPC,PABPC1,PABPC4
GO.0004090	carbonyl reductase (NADPH) activity	2	0.00742	ENSP00000290349,ENSP00000290354	CBR1,CBR3
GO.0048027	mRNA 5 -UTR binding	2	0.0177	ENSP00000311028,ENSP00000382840	DDX3X,RPS14

## Sheet: G0 component
#pathway ID	pathway description	observed gene count	false discovery rate	matching proteins in your network (IDs)	matching proteins in your network (labels)
GO.0022626	cytosolic ribosome	46	2.51e-83	ENSP00000202773,ENSP00000225430,ENSP00000230050,ENSP00000251453,ENSP00000252543,ENSP00000259469,ENSP00000270625,ENSP00000294189,ENSP00000296674,ENSP00000307889,ENSP00000311028,ENSP00000311430,ENSP00000318646,ENSP00000322419,ENSP00000339027,ENSP00000339095,ENSP00000339795,ENSP00000341730,ENSP00000341885,ENSP00000345156,ENSP00000345957,ENSP00000346001,ENSP00000346015,ENSP00000346027,ENSP00000346045…	RPL10,RPL10A,RPL11,RPL12,RPL13,RPL13A,RPL14,RPL18,RPL19,RPL21,RPL24,RPL27A,RPL29,RPL3,RPL31,RPL35,RPL35A,RPL36,RPL4,RPL5,RPL6,RPL7,RPL7A,RPLP0,RPLP2,RPS10,RPS11,RPS12,RPS13,RPS14,RPS15A,RPS16,RPS17,RPS2,RPS20,RPS21,RPS23,RPS24,RPS25,RPS28,RPS3,RPS3A,RPS6,RPS7,RPS8,RPSA
GO.0044391	ribosomal subunit	46	6.91e-74	ENSP00000202773,ENSP00000225430,ENSP00000230050,ENSP00000251453,ENSP00000252543,ENSP00000259469,ENSP00000270625,ENSP00000294189,ENSP00000307889,ENSP00000311028,ENSP00000311430,ENSP00000318646,ENSP00000322419,ENSP00000339027,ENSP00000339095,ENSP00000339795,ENSP00000341730,ENSP00000341885,ENSP00000345156,ENSP00000345957,ENSP00000346001,ENSP00000346015,ENSP00000346027,ENSP00000346045,ENSP00000346050…	GNB2L1,RPL10,RPL10A,RPL11,RPL12,RPL13,RPL13A,RPL14,RPL18,RPL19,RPL21,RPL24,RPL27A,RPL29,RPL3,RPL31,RPL35,RPL35A,RPL36,RPL4,RPL5,RPL6,RPL7,RPL7A,RPLP0,RPLP2,RPS10,RPS11,RPS12,RPS13,RPS14,RPS15A,RPS16,RPS17,RPS2,RPS20,RPS21,RPS24,RPS25,RPS28,RPS3,RPS3A,RPS6,RPS7,RPS8,RPSA
GO.0030529	ribonucleoprotein complex	65	4.8e-71	ENSP00000202773,ENSP00000221801,ENSP00000225430,ENSP00000225792,ENSP00000230050,ENSP00000251453,ENSP00000252543,ENSP00000258962,ENSP00000259469,ENSP00000261973,ENSP00000270625,ENSP00000294189,ENSP00000296930,ENSP00000307889,ENSP00000311028,ENSP00000311430,ENSP00000313007,ENSP00000318195,ENSP00000318646,ENSP00000319690,ENSP00000322419,ENSP00000336725,ENSP00000338477,ENSP00000339027,ENSP00000339095…	DDX3X,DDX3Y,DDX5,DHX9,DKC1,EIF3A,FBL,GNB2L1,HNRNPA1,HNRNPA2B1,HNRNPC,HNRNPF,HNRNPK,ILF3,NCL,NPM1,PABPC1,PABPC4,RBM25,RPL10,RPL10A,RPL11,RPL12,RPL13,RPL13A,RPL14,RPL18,RPL19,RPL21,RPL24,RPL27A,RPL29,RPL3,RPL31,RPL35,RPL35A,RPL36,RPL4,RPL5,RPL6,RPL7A,RPLP0,RPLP2,RPS10,RPS11,RPS12,RPS13,RPS14,RPS15A,RPS16,RPS17,RPS2,RPS20,RPS21,RPS24,RPS25,RPS28,RPS3,RPS3A,RPS7,RPS8,RPSA,SRSF1,SRSF2,YBX1
GO.0005840	ribosome	46	4.26e-64	ENSP00000202773,ENSP00000225430,ENSP00000230050,ENSP00000251453,ENSP00000252543,ENSP00000259469,ENSP00000270625,ENSP00000294189,ENSP00000307889,ENSP00000311028,ENSP00000311430,ENSP00000318646,ENSP00000322419,ENSP00000339027,ENSP00000339095,ENSP00000339795,ENSP00000341730,ENSP00000341885,ENSP00000345156,ENSP00000345957,ENSP00000346001,ENSP00000346015,ENSP00000346027,ENSP00000346045,ENSP00000346050…	GNB2L1,RPL10,RPL10A,RPL11,RPL12,RPL13,RPL13A,RPL14,RPL18,RPL19,RPL21,RPL24,RPL27A,RPL29,RPL3,RPL31,RPL35,RPL35A,RPL36,RPL4,RPL5,RPL6,RPL7,RPL7A,RPLP0,RPLP2,RPS10,RPS11,RPS12,RPS13,RPS14,RPS15A,RPS16,RPS17,RPS2,RPS20,RPS21,RPS24,RPS25,RPS28,RPS3,RPS3A,RPS6,RPS7,RPS8,RPSA
GO.0022625	cytosolic large ribosomal subunit	25	4.25e-44	ENSP00000202773,ENSP00000225430,ENSP00000252543,ENSP00000259469,ENSP00000294189,ENSP00000307889,ENSP00000311430,ENSP00000322419,ENSP00000339027,ENSP00000339795,ENSP00000341730,ENSP00000345156,ENSP00000346001,ENSP00000346015,ENSP00000346027,ENSP00000354739,ENSP00000359345,ENSP00000361076,ENSP00000363018,ENSP00000363676,ENSP00000375730,ENSP00000377640,ENSP00000386717,ENSP00000393393,ENSP00000447001	RPL10,RPL10A,RPL11,RPL12,RPL13,RPL13A,RPL14,RPL18,RPL19,RPL21,RPL24,RPL27A,RPL29,RPL3,RPL31,RPL35,RPL35A,RPL36,RPL4,RPL5,RPL6,RPL7,RPL7A,RPLP0,RPLP2
GO.0022627	cytosolic small ribosomal subunit	21	1.03e-38	ENSP00000230050,ENSP00000251453,ENSP00000270625,ENSP00000296674,ENSP00000311028,ENSP00000318646,ENSP00000339095,ENSP00000341885,ENSP00000345957,ENSP00000346045,ENSP00000346050,ENSP00000346067,ENSP00000347271,ENSP00000369757,ENSP00000379888,ENSP00000414321,ENSP00000429374,ENSP00000433821,ENSP00000435096,ENSP00000435777,ENSP00000472469	RPS10,RPS11,RPS12,RPS13,RPS14,RPS15A,RPS16,RPS17,RPS2,RPS20,RPS21,RPS23,RPS24,RPS25,RPS28,RPS3,RPS3A,RPS6,RPS7,RPS8,RPSA
GO.0043232	intracellular non-membrane-bounded organelle	74	1.05e-34	ENSP00000202773,ENSP00000221801,ENSP00000224237,ENSP00000225430,ENSP00000225792,ENSP00000230050,ENSP00000244601,ENSP00000251453,ENSP00000252543,ENSP00000259469,ENSP00000293308,ENSP00000294189,ENSP00000296674,ENSP00000296930,ENSP00000307889,ENSP00000311028,ENSP00000311430,ENSP00000313007,ENSP00000318646,ENSP00000319690,ENSP00000322419,ENSP00000323856,ENSP00000329662,ENSP00000336725,ENSP00000338862…	ANXA2,BCLAF1,BRIX1,DDX17,DDX21,DDX3X,DDX3Y,DDX5,DHX9,DKC1,EBNA1BP2,EIF3A,FBL,GNB2L1,H1FX,HIST1H2AM,HIST1H2BG,HIST4H4,HNRNPA1,HNRNPC,HNRNPK,ILF3,KRT8,LYAR,NOP2,NPM1,PABPC1,PABPC4,PLEC,RPL10,RPL11,RPL12,RPL13,RPL13A,RPL14,RPL18,RPL19,RPL21,RPL24,RPL27A,RPL29,RPL3,RPL31,RPL35,RPL35A,RPL36,RPL4,RPL5,RPL6,RPL7,RPL7A,RPLP0,RPLP2,RPS10,RPS12,RPS13,RPS14,RPS15A,RPS16,RPS17,RPS2,RPS20,RPS21,RPS23,RPS24,RP…
GO.0015935	small ribosomal subunit	21	2.15e-32	ENSP00000230050,ENSP00000251453,ENSP00000270625,ENSP00000311028,ENSP00000318646,ENSP00000339095,ENSP00000341885,ENSP00000345957,ENSP00000346045,ENSP00000346050,ENSP00000346067,ENSP00000347271,ENSP00000369757,ENSP00000379888,ENSP00000414321,ENSP00000426909,ENSP00000429374,ENSP00000433821,ENSP00000435096,ENSP00000435777,ENSP00000472469	GNB2L1,RPS10,RPS11,RPS12,RPS13,RPS14,RPS15A,RPS16,RPS17,RPS2,RPS20,RPS21,RPS24,RPS25,RPS28,RPS3,RPS3A,RPS6,RPS7,RPS8,RPSA
GO.0032991	macromolecular complex	75	1.47e-28	ENSP00000202773,ENSP00000221265,ENSP00000221801,ENSP00000224237,ENSP00000225430,ENSP00000225792,ENSP00000230050,ENSP00000244601,ENSP00000251453,ENSP00000252244,ENSP00000252543,ENSP00000258962,ENSP00000259469,ENSP00000261973,ENSP00000270625,ENSP00000293308,ENSP00000294189,ENSP00000296930,ENSP00000301730,ENSP00000307889,ENSP00000311028,ENSP00000311430,ENSP00000312625,ENSP00000313007,ENSP00000318195…	ANXA2,DDX3X,DDX3Y,DDX5,DHX9,DKC1,FBL,H1FX,HIST1H2AM,HIST1H2BG,HIST4H4,HNRNPA1,HNRNPA2B1,HNRNPC,HNRNPF,HNRNPK,HP1BP3,ILF3,KRT1,KRT8,NCL,NPM1,PABPC1,PABPC4,PAF1,RBM25,RNPS1,RPL10,RPL10A,RPL11,RPL12,RPL13,RPL13A,RPL14,RPL18,RPL19,RPL21,RPL24,RPL27A,RPL29,RPL3,RPL31,RPL35,RPL35A,RPL36,RPL4,RPL5,RPL6,RPL7A,RPLP0,RPLP2,RPS10,RPS11,RPS12,RPS13,RPS14,RPS15A,RPS16,RPS17,RPS2,RPS20,RPS21,RPS24,RPS25,RPS28,…
GO.0005730	nucleolus	36	7.26e-23	ENSP00000221801,ENSP00000225430,ENSP00000225792,ENSP00000252543,ENSP00000259469,ENSP00000296674,ENSP00000296930,ENSP00000307889,ENSP00000311028,ENSP00000311430,ENSP00000329662,ENSP00000338862,ENSP00000339795,ENSP00000345917,ENSP00000346001,ENSP00000346027,ENSP00000346050,ENSP00000346120,ENSP00000347271,ENSP00000356520,ENSP00000358140,ENSP00000358563,ENSP00000359345,ENSP00000361076,ENSP00000363676…	BCLAF1,BRIX1,DDX17,DDX21,DDX5,DHX9,DKC1,EBNA1BP2,EIF3A,FBL,H1FX,ILF3,LYAR,NOP2,NPM1,RPL11,RPL13,RPL13A,RPL18,RPL19,RPL21,RPL3,RPL35,RPL36,RPL4,RPL5,RPL7,RPL7A,RPS10,RPS13,RPS14,RPS23,RPS25,RPS3,RPS3A,RPS6
GO.0044422	organelle part	86	7.26e-23	ENSP00000202773,ENSP00000221265,ENSP00000221801,ENSP00000224237,ENSP00000225430,ENSP00000225792,ENSP00000230050,ENSP00000244020,ENSP00000244601,ENSP00000251453,ENSP00000252244,ENSP00000252543,ENSP00000258962,ENSP00000259469,ENSP00000261973,ENSP00000293308,ENSP00000294189,ENSP00000296674,ENSP00000296930,ENSP00000301730,ENSP00000307889,ENSP00000311028,ENSP00000311430,ENSP00000312625,ENSP00000313007…	ANXA2,BCLAF1,BRIX1,CHERP,DDX17,DDX21,DDX3X,DDX5,DHX9,DKC1,EBNA1BP2,EIF3A,FBL,GNB2L1,H1FX,HIST1H2AM,HIST1H2BG,HIST4H4,HNRNPA1,HNRNPA2B1,HNRNPC,HNRNPF,HNRNPK,HP1BP3,ILF3,KRT1,KRT8,LYAR,NCL,NOP2,NPM1,PABPC1,PAF1,PLEC,RBM25,RNPS1,RPL10,RPL11,RPL12,RPL13,RPL13A,RPL14,RPL18,RPL19,RPL21,RPL24,RPL27A,RPL29,RPL3,RPL31,RPL35,RPL35A,RPL36,RPL4,RPL5,RPL6,RPL7,RPL7A,RPLP0,RPLP2,RPS10,RPS12,RPS13,RPS14,RPS15A,…
GO.0044446	intracellular organelle part	85	1.12e-22	ENSP00000202773,ENSP00000221265,ENSP00000221801,ENSP00000224237,ENSP00000225430,ENSP00000225792,ENSP00000230050,ENSP00000244020,ENSP00000244601,ENSP00000251453,ENSP00000252244,ENSP00000252543,ENSP00000258962,ENSP00000259469,ENSP00000261973,ENSP00000293308,ENSP00000294189,ENSP00000296674,ENSP00000296930,ENSP00000301730,ENSP00000307889,ENSP00000311028,ENSP00000311430,ENSP00000312625,ENSP00000313007…	ANXA2,BCLAF1,BRIX1,CHERP,DDX17,DDX21,DDX3X,DDX5,DHX9,DKC1,EBNA1BP2,EIF3A,FBL,GNB2L1,H1FX,HIST1H2AM,HIST1H2BG,HIST4H4,HNRNPA1,HNRNPA2B1,HNRNPC,HNRNPF,HNRNPK,HP1BP3,ILF3,KRT1,KRT8,LYAR,NCL,NOP2,NPM1,PABPC1,PAF1,RBM25,RNPS1,RPL10,RPL11,RPL12,RPL13,RPL13A,RPL14,RPL18,RPL19,RPL21,RPL24,RPL27A,RPL29,RPL3,RPL31,RPL35,RPL35A,RPL36,RPL4,RPL5,RPL6,RPL7,RPL7A,RPLP0,RPLP2,RPS10,RPS12,RPS13,RPS14,RPS15A,RPS16…
GO.0005925	focal adhesion	26	2.62e-21	ENSP00000202773,ENSP00000224237,ENSP00000225430,ENSP00000251453,ENSP00000296930,ENSP00000311028,ENSP00000311430,ENSP00000313007,ENSP00000322419,ENSP00000323856,ENSP00000339027,ENSP00000339795,ENSP00000341885,ENSP00000346001,ENSP00000346045,ENSP00000346050,ENSP00000347271,ENSP00000354739,ENSP00000359345,ENSP00000361076,ENSP00000365439,ENSP00000375730,ENSP00000386717,ENSP00000433821,ENSP00000435777…	HNRNPK,NPM1,PABPC1,PLEC,RPL12,RPL13A,RPL18,RPL19,RPL3,RPL31,RPL4,RPL5,RPL6,RPL7,RPL7A,RPLP0,RPLP2,RPS10,RPS13,RPS14,RPS16,RPS17,RPS2,RPS3,RPS3A,VIM
GO.0031981	nuclear lumen	58	5.95e-20	ENSP00000221265,ENSP00000221801,ENSP00000225430,ENSP00000225792,ENSP00000244020,ENSP00000244601,ENSP00000252543,ENSP00000258962,ENSP00000259469,ENSP00000261973,ENSP00000293308,ENSP00000296674,ENSP00000296930,ENSP00000301730,ENSP00000307705,ENSP00000307889,ENSP00000311028,ENSP00000311430,ENSP00000318195,ENSP00000319690,ENSP00000325905,ENSP00000329662,ENSP00000338477,ENSP00000338862,ENSP00000339795…	BCLAF1,BRIX1,DDX17,DDX21,DDX3X,DDX5,DHX9,DKC1,EBNA1BP2,EIF3A,FBL,H1FX,HIST1H1E,HIST1H2BG,HIST4H4,HNRNPA1,HNRNPA2B1,HNRNPC,HNRNPF,HNRNPK,ILF3,KRT8,LYAR,NCL,NOP2,NPM1,PAF1,RBM25,RNPS1,RPL11,RPL13,RPL13A,RPL18,RPL19,RPL21,RPL3,RPL35,RPL36,RPL4,RPL5,RPL7,RPL7A,RPS10,RPS13,RPS14,RPS2,RPS23,RPS25,RPS3,RPS3A,RPS6,SRSF1,SRSF2,SRSF3,SRSF6,SRSF7,THRAP3,YBX1
GO.0005829	cytosol	56	2.03e-19	ENSP00000202773,ENSP00000224237,ENSP00000225430,ENSP00000230050,ENSP00000251453,ENSP00000252543,ENSP00000259469,ENSP00000270625,ENSP00000294189,ENSP00000296674,ENSP00000296930,ENSP00000301730,ENSP00000307889,ENSP00000311028,ENSP00000311430,ENSP00000313007,ENSP00000317257,ENSP00000318646,ENSP00000319690,ENSP00000322419,ENSP00000323856,ENSP00000339027,ENSP00000339095,ENSP00000339795,ENSP00000341730…	CPNE1,DHX9,EIF3A,HNRNPC,HNRNPK,NPM1,PABPC1,PLEC,RNPS1,RPL10,RPL10A,RPL11,RPL12,RPL13,RPL13A,RPL14,RPL18,RPL19,RPL21,RPL24,RPL27A,RPL29,RPL3,RPL31,RPL35,RPL35A,RPL36,RPL4,RPL5,RPL6,RPL7,RPL7A,RPLP0,RPLP2,RPS10,RPS11,RPS12,RPS13,RPS14,RPS15A,RPS16,RPS17,RPS2,RPS20,RPS21,RPS23,RPS24,RPS25,RPS28,RPS3,RPS3A,RPS6,RPS7,RPS8,RPSA,VIM
GO.0044428	nuclear part	58	3.56e-18	ENSP00000221265,ENSP00000221801,ENSP00000225430,ENSP00000225792,ENSP00000244020,ENSP00000244601,ENSP00000252543,ENSP00000258962,ENSP00000259469,ENSP00000261973,ENSP00000293308,ENSP00000296674,ENSP00000296930,ENSP00000301730,ENSP00000307705,ENSP00000307889,ENSP00000311028,ENSP00000311430,ENSP00000313007,ENSP00000318195,ENSP00000319690,ENSP00000325905,ENSP00000329662,ENSP00000338477,ENSP00000338862…	BCLAF1,BRIX1,DDX17,DDX21,DDX3X,DDX5,DHX9,DKC1,EBNA1BP2,EIF3A,FBL,H1FX,HIST1H1E,HIST1H2BG,HIST4H4,HNRNPA1,HNRNPA2B1,HNRNPC,HNRNPF,HNRNPK,ILF3,KRT8,LYAR,NCL,NOP2,NPM1,PABPC1,PAF1,RBM25,RNPS1,RPL11,RPL13,RPL13A,RPL18,RPL19,RPL21,RPL3,RPL35,RPL36,RPL4,RPL5,RPL7,RPL7A,RPS10,RPS13,RPS14,RPS2,RPS23,RPS25,RPS3,RPS3A,RPS6,SRSF1,SRSF3,SRSF6,SRSF7,THRAP3,YBX1
GO.0070062	extracellular exosome	51	7.74e-18	ENSP00000221801,ENSP00000224237,ENSP00000225792,ENSP00000251453,ENSP00000252244,ENSP00000258962,ENSP00000293308,ENSP00000307705,ENSP00000311028,ENSP00000311430,ENSP00000313007,ENSP00000317257,ENSP00000318195,ENSP00000318646,ENSP00000319690,ENSP00000322419,ENSP00000323856,ENSP00000325905,ENSP00000339027,ENSP00000339795,ENSP00000341826,ENSP00000341885,ENSP00000345156,ENSP00000346001,ENSP00000346032…	ANXA2,CPNE1,DDX3X,DDX5,FBL,HIST1H1E,HIST1H2AM,HIST4H4,HNRNPA1,HNRNPC,HNRNPK,KRT1,KRT8,NCL,PABPC1,PLEC,RPL11,RPL12,RPL13A,RPL14,RPL24,RPL3,RPL31,RPL35A,RPL4,RPL5,RPL7,RPL7A,RPLP0,RPLP2,RPS10,RPS13,RPS14,RPS15A,RPS16,RPS17,RPS2,RPS20,RPS25,RPS28,RPS3,RPS3A,RPSA,S100A10,SERBP1,SRSF1,SRSF2,SRSF7,THRAP3,VIM,YBX1
GO.0005634	nucleus	72	5.24e-15	ENSP00000202773,ENSP00000221265,ENSP00000221801,ENSP00000225430,ENSP00000225792,ENSP00000244020,ENSP00000244601,ENSP00000252244,ENSP00000252543,ENSP00000258962,ENSP00000259469,ENSP00000261973,ENSP00000293308,ENSP00000296674,ENSP00000296930,ENSP00000301730,ENSP00000307705,ENSP00000307889,ENSP00000311028,ENSP00000311430,ENSP00000312625,ENSP00000313007,ENSP00000317257,ENSP00000318195,ENSP00000319690…	ANXA2,BCLAF1,BRIX1,CPNE1,DDX17,DDX21,DDX3X,DDX3Y,DDX5,DHX9,DKC1,EBNA1BP2,EIF3A,FBL,GNB2L1,H1FX,HIST1H1E,HIST1H2AM,HIST1H2BG,HIST4H4,HNRNPA1,HNRNPA2B1,HNRNPC,HNRNPF,HNRNPK,HP1BP3,ILF3,KRT1,KRT8,LYAR,NCL,NOP2,NPM1,PABPC1,PABPC4,PAF1,RBM25,RNPS1,RPL11,RPL13,RPL13A,RPL18,RPL19,RPL21,RPL3,RPL35,RPL36,RPL4,RPL5,RPL6,RPL7,RPL7A,RPLP0,RPS10,RPS13,RPS14,RPS2,RPS23,RPS24,RPS25,RPS3,RPS3A,RPS6,RPSA,SERBP1,S…
GO.0030054	cell junction	27	2.91e-11	ENSP00000202773,ENSP00000224237,ENSP00000225430,ENSP00000251453,ENSP00000293308,ENSP00000296930,ENSP00000311028,ENSP00000311430,ENSP00000313007,ENSP00000322419,ENSP00000323856,ENSP00000339027,ENSP00000339795,ENSP00000341885,ENSP00000346001,ENSP00000346045,ENSP00000346050,ENSP00000347271,ENSP00000354739,ENSP00000359345,ENSP00000361076,ENSP00000365439,ENSP00000375730,ENSP00000386717,ENSP00000433821…	HNRNPK,KRT8,NPM1,PABPC1,PLEC,RPL12,RPL13A,RPL18,RPL19,RPL3,RPL31,RPL4,RPL5,RPL6,RPL7,RPL7A,RPLP0,RPLP2,RPS10,RPS13,RPS14,RPS16,RPS17,RPS2,RPS3,RPS3A,VIM
GO.0043229	intracellular organelle	84	2.86e-10	ENSP00000202773,ENSP00000221265,ENSP00000221801,ENSP00000224237,ENSP00000225430,ENSP00000225792,ENSP00000230050,ENSP00000244020,ENSP00000244601,ENSP00000251453,ENSP00000252543,ENSP00000258962,ENSP00000259469,ENSP00000261973,ENSP00000293308,ENSP00000294189,ENSP00000296674,ENSP00000296930,ENSP00000301730,ENSP00000307889,ENSP00000311430,ENSP00000313007,ENSP00000317257,ENSP00000318195,ENSP00000318646…	BCLAF1,BRIX1,CHERP,CPNE1,DDX17,DDX21,DDX3X,DDX3Y,DDX5,DHX9,DKC1,EBNA1BP2,EIF3A,FBL,H1FX,HIST1H2AM,HIST1H2BG,HIST4H4,HNRNPA1,HNRNPA2B1,HNRNPC,HNRNPF,HNRNPK,ILF3,KRT8,LYAR,NCL,NOP2,NPM1,PABPC1,PABPC4,PAF1,PLEC,RBM25,RNPS1,RPL10,RPL11,RPL12,RPL13,RPL13A,RPL14,RPL18,RPL19,RPL21,RPL24,RPL27A,RPL29,RPL3,RPL31,RPL35,RPL36,RPL4,RPL5,RPL6,RPL7,RPL7A,RPLP0,RPLP2,RPS10,RPS12,RPS13,RPS15A,RPS16,RPS17,RPS2,RP…
GO.0005576	extracellular region	51	6.09e-10	ENSP00000221801,ENSP00000224237,ENSP00000225792,ENSP00000251453,ENSP00000252244,ENSP00000258962,ENSP00000293308,ENSP00000307705,ENSP00000311028,ENSP00000311430,ENSP00000313007,ENSP00000317257,ENSP00000318195,ENSP00000318646,ENSP00000319690,ENSP00000322419,ENSP00000323856,ENSP00000325905,ENSP00000339027,ENSP00000339795,ENSP00000341826,ENSP00000341885,ENSP00000345156,ENSP00000346001,ENSP00000346032…	ANXA2,CPNE1,DDX3X,DDX5,FBL,HIST1H1E,HIST1H2AM,HIST4H4,HNRNPA1,HNRNPC,HNRNPK,KRT1,KRT8,NCL,PABPC1,PLEC,RPL11,RPL12,RPL13A,RPL14,RPL24,RPL3,RPL31,RPL35A,RPL4,RPL5,RPL7,RPL7A,RPLP0,RPLP2,RPS10,RPS13,RPS14,RPS15A,RPS16,RPS17,RPS2,RPS20,RPS25,RPS28,RPS3,RPS3A,RPSA,S100A10,SERBP1,SRSF1,SRSF2,SRSF7,THRAP3,VIM,YBX1
GO.0043227	membrane-bounded organelle	83	7.41e-09	ENSP00000202773,ENSP00000221265,ENSP00000221801,ENSP00000224237,ENSP00000225430,ENSP00000225792,ENSP00000244020,ENSP00000251453,ENSP00000252244,ENSP00000252543,ENSP00000258962,ENSP00000259469,ENSP00000261973,ENSP00000293308,ENSP00000296674,ENSP00000296930,ENSP00000301730,ENSP00000307705,ENSP00000307889,ENSP00000311430,ENSP00000312625,ENSP00000313007,ENSP00000317257,ENSP00000318195,ENSP00000318646…	BCLAF1,BRIX1,CHERP,CPNE1,DDX17,DDX21,DDX3X,DDX3Y,DDX5,DHX9,DKC1,EBNA1BP2,EIF3A,FBL,H1FX,HIST1H1E,HIST1H2AM,HIST4H4,HNRNPA1,HNRNPA2B1,HNRNPC,HNRNPF,HNRNPK,HP1BP3,ILF3,KRT1,KRT8,LYAR,NCL,NOP2,NPM1,PABPC1,PABPC4,PAF1,PLEC,RBM25,RNPS1,RPL10,RPL11,RPL12,RPL13,RPL13A,RPL14,RPL18,RPL19,RPL21,RPL24,RPL3,RPL31,RPL35,RPL36,RPL4,RPL5,RPL6,RPL7,RPL7A,RPLP0,RPLP2,RPS10,RPS13,RPS15A,RPS16,RPS17,RPS2,RPS20,RPS2…
GO.0005681	spliceosomal complex	11	7.72e-09	ENSP00000225792,ENSP00000258962,ENSP00000261973,ENSP00000313007,ENSP00000319690,ENSP00000338477,ENSP00000341826,ENSP00000346694,ENSP00000353089,ENSP00000361626,ENSP00000365439	DDX5,HNRNPA1,HNRNPA2B1,HNRNPC,HNRNPF,HNRNPK,PABPC1,RBM25,SRSF1,SRSF2,YBX1
GO.0036464	cytoplasmic ribonucleoprotein granule	10	1.82e-08	ENSP00000202773,ENSP00000313007,ENSP00000318195,ENSP00000336725,ENSP00000339027,ENSP00000356520,ENSP00000361626,ENSP00000361949,ENSP00000369757,ENSP00000382840	DDX3X,DDX3Y,DHX9,NCL,PABPC1,PABPC4,RPL6,RPLP0,RPS6,YBX1
GO.0043226	organelle	84	3.75e-08	ENSP00000202773,ENSP00000221265,ENSP00000221801,ENSP00000224237,ENSP00000225430,ENSP00000225792,ENSP00000230050,ENSP00000244020,ENSP00000251453,ENSP00000252543,ENSP00000258962,ENSP00000259469,ENSP00000261973,ENSP00000293308,ENSP00000294189,ENSP00000296674,ENSP00000296930,ENSP00000301730,ENSP00000307889,ENSP00000311430,ENSP00000313007,ENSP00000317257,ENSP00000318195,ENSP00000318646,ENSP00000319690…	BCLAF1,BRIX1,CHERP,CPNE1,DDX17,DDX21,DDX3X,DDX3Y,DDX5,DHX9,DKC1,EBNA1BP2,EIF3A,FBL,H1FX,HIST1H2AM,HIST4H4,HNRNPA1,HNRNPA2B1,HNRNPC,HNRNPF,HNRNPK,ILF3,KRT8,LYAR,NCL,NOP2,NPM1,PABPC1,PABPC4,PAF1,PLEC,RBM25,RNPS1,RPL10,RPL11,RPL12,RPL13,RPL13A,RPL14,RPL18,RPL19,RPL21,RPL24,RPL27A,RPL29,RPL3,RPL31,RPL35,RPL36,RPL4,RPL5,RPL6,RPL7,RPL7A,RPLP0,RPLP2,RPS10,RPS12,RPS13,RPS15A,RPS16,RPS17,RPS2,RPS20,RPS21,…
GO.0071013	catalytic step 2 spliceosome	8	1.74e-07	ENSP00000225792,ENSP00000258962,ENSP00000313007,ENSP00000319690,ENSP00000338477,ENSP00000341826,ENSP00000346694,ENSP00000365439	DDX5,HNRNPA1,HNRNPA2B1,HNRNPC,HNRNPF,HNRNPK,PABPC1,SRSF1
GO.0016020	membrane	68	2.33e-07	ENSP00000202773,ENSP00000221265,ENSP00000221801,ENSP00000224237,ENSP00000225430,ENSP00000225792,ENSP00000230050,ENSP00000251453,ENSP00000252244,ENSP00000252543,ENSP00000259469,ENSP00000270625,ENSP00000293308,ENSP00000294189,ENSP00000296674,ENSP00000296930,ENSP00000307889,ENSP00000311028,ENSP00000311430,ENSP00000313007,ENSP00000317257,ENSP00000318195,ENSP00000318646,ENSP00000319690,ENSP00000322419…	ANXA2,CHERP,CPNE1,DDX17,DDX21,DDX3X,DDX3Y,DDX5,DHX9,EBNA1BP2,EIF3A,FBL,GNB2L1,HIST4H4,HNRNPA1,HNRNPA2B1,HNRNPC,HNRNPF,HNRNPK,ILF3,KRT1,KRT8,NCL,NPM1,PABPC1,PAF1,PLEC,RPL10,RPL11,RPL12,RPL13,RPL13A,RPL14,RPL18,RPL19,RPL21,RPL24,RPL27A,RPL29,RPL31,RPL35,RPL35A,RPL36,RPL4,RPL5,RPL6,RPL7,RPL7A,RPLP0,RPLP2,RPS10,RPS11,RPS12,RPS13,RPS14,RPS15A,RPS16,RPS17,RPS2,RPS20,RPS23,RPS24,RPS3,RPS6,RPSA,S100A10,V…
GO.0044444	cytoplasmic part	59	5.72e-06	ENSP00000202773,ENSP00000224237,ENSP00000225430,ENSP00000230050,ENSP00000251453,ENSP00000252543,ENSP00000259469,ENSP00000270625,ENSP00000293308,ENSP00000294189,ENSP00000296930,ENSP00000301730,ENSP00000307889,ENSP00000311430,ENSP00000313007,ENSP00000317257,ENSP00000318195,ENSP00000318646,ENSP00000319690,ENSP00000322419,ENSP00000323856,ENSP00000336725,ENSP00000339027,ENSP00000339095,ENSP00000339795…	CHERP,CPNE1,DDX3X,DDX3Y,DHX9,HNRNPC,HNRNPK,ILF3,KRT8,NCL,NPM1,PABPC1,PABPC4,PLEC,RNPS1,RPL10,RPL11,RPL12,RPL13,RPL13A,RPL14,RPL18,RPL19,RPL21,RPL24,RPL27A,RPL29,RPL3,RPL31,RPL35,RPL36,RPL4,RPL5,RPL6,RPL7,RPL7A,RPLP0,RPLP2,RPS10,RPS11,RPS12,RPS13,RPS15A,RPS16,RPS17,RPS2,RPS20,RPS21,RPS24,RPS25,RPS28,RPS3,RPS3A,RPS7,RPS8,RPSA,SERBP1,VIM,YBX1
GO.0043231	intracellular membrane-bounded organelle	73	6.21e-06	ENSP00000202773,ENSP00000221265,ENSP00000221801,ENSP00000224237,ENSP00000225430,ENSP00000225792,ENSP00000244020,ENSP00000244601,ENSP00000252244,ENSP00000252543,ENSP00000258962,ENSP00000259469,ENSP00000261973,ENSP00000293308,ENSP00000296674,ENSP00000296930,ENSP00000301730,ENSP00000307705,ENSP00000307889,ENSP00000311430,ENSP00000312625,ENSP00000313007,ENSP00000317257,ENSP00000318195,ENSP00000319690…	BCLAF1,BRIX1,CHERP,CPNE1,DDX17,DDX21,DDX3X,DDX3Y,DDX5,DHX9,DKC1,EBNA1BP2,EIF3A,FBL,H1FX,HIST1H1E,HIST1H2AM,HIST1H2BG,HIST4H4,HNRNPA1,HNRNPA2B1,HNRNPC,HNRNPF,HNRNPK,HP1BP3,ILF3,KRT1,KRT8,LYAR,NCL,NOP2,NPM1,PABPC1,PABPC4,PAF1,RBM25,RNPS1,RPL10,RPL11,RPL13,RPL13A,RPL18,RPL19,RPL21,RPL3,RPL35,RPL35A,RPL36,RPL4,RPL5,RPL6,RPL7,RPL7A,RPLP0,RPS10,RPS13,RPS2,RPS23,RPS24,RPS25,RPS3,RPS3A,RPS6,RPSA,SERBP1,S…
GO.0044424	intracellular part	81	1.49e-05	ENSP00000202773,ENSP00000221265,ENSP00000221801,ENSP00000224237,ENSP00000225430,ENSP00000225792,ENSP00000230050,ENSP00000244020,ENSP00000244601,ENSP00000251453,ENSP00000252543,ENSP00000258962,ENSP00000259469,ENSP00000261973,ENSP00000293308,ENSP00000294189,ENSP00000296674,ENSP00000296930,ENSP00000301730,ENSP00000307889,ENSP00000311430,ENSP00000313007,ENSP00000317257,ENSP00000318195,ENSP00000318646…	BCLAF1,BRIX1,CHERP,CPNE1,DDX17,DDX21,DDX3X,DDX3Y,DDX5,DHX9,DKC1,EBNA1BP2,FBL,H1FX,HIST1H2AM,HIST1H2BG,HIST4H4,HNRNPA1,HNRNPA2B1,HNRNPC,HNRNPF,HNRNPK,ILF3,KRT8,LYAR,NCL,NOP2,NPM1,PABPC1,PABPC4,PAF1,PLEC,RBM25,RNPS1,RPL10,RPL11,RPL12,RPL13,RPL13A,RPL14,RPL18,RPL19,RPL21,RPL24,RPL27A,RPL29,RPL3,RPL31,RPL35,RPL36,RPL4,RPL5,RPL6,RPL7A,RPLP0,RPLP2,RPS10,RPS12,RPS13,RPS15A,RPS16,RPS17,RPS2,RPS20,RPS21,R…
GO.0005654	nucleoplasm	32	4.12e-05	ENSP00000221265,ENSP00000221801,ENSP00000225792,ENSP00000244020,ENSP00000244601,ENSP00000258962,ENSP00000261973,ENSP00000293308,ENSP00000296930,ENSP00000301730,ENSP00000302640,ENSP00000318195,ENSP00000319690,ENSP00000325905,ENSP00000338477,ENSP00000341826,ENSP00000341885,ENSP00000346001,ENSP00000346120,ENSP00000346634,ENSP00000346694,ENSP00000350767,ENSP00000353089,ENSP00000356520,ENSP00000358563…	BCLAF1,DDX17,DDX21,DDX3X,DDX5,DHX9,DKC1,FBL,HIST1H2BG,HIST4H4,HNRNPA1,HNRNPA2B1,HNRNPC,HNRNPF,HNRNPK,ILF3,KRT8,NCL,NPM1,PAF1,RBM25,RNPS1,RPL3,RPS2,SRSF1,SRSF2,SRSF3,SRSF6,SRSF7,THRAP3,UBTF,YBX1
GO.0005622	intracellular	81	6.03e-05	ENSP00000202773,ENSP00000221265,ENSP00000221801,ENSP00000224237,ENSP00000225430,ENSP00000225792,ENSP00000230050,ENSP00000244020,ENSP00000244601,ENSP00000251453,ENSP00000252543,ENSP00000258962,ENSP00000259469,ENSP00000261973,ENSP00000293308,ENSP00000294189,ENSP00000296674,ENSP00000296930,ENSP00000301730,ENSP00000307889,ENSP00000311430,ENSP00000313007,ENSP00000317257,ENSP00000318195,ENSP00000318646…	BCLAF1,BRIX1,CHERP,CPNE1,DDX17,DDX21,DDX3X,DDX3Y,DDX5,DHX9,DKC1,EBNA1BP2,FBL,H1FX,HIST1H2AM,HIST1H2BG,HIST4H4,HNRNPA1,HNRNPA2B1,HNRNPC,HNRNPF,HNRNPK,ILF3,KRT8,LYAR,NCL,NOP2,NPM1,PABPC1,PABPC4,PAF1,PLEC,RBM25,RNPS1,RPL10,RPL11,RPL12,RPL13,RPL13A,RPL14,RPL18,RPL19,RPL21,RPL24,RPL27A,RPL29,RPL3,RPL31,RPL35,RPL36,RPL4,RPL5,RPL6,RPL7A,RPLP0,RPLP2,RPS10,RPS12,RPS13,RPS15A,RPS16,RPS17,RPS2,RPS20,RPS21,R…
GO.0005737	cytoplasm	69	6.87e-05	ENSP00000202773,ENSP00000221265,ENSP00000224237,ENSP00000225430,ENSP00000230050,ENSP00000251453,ENSP00000252543,ENSP00000258962,ENSP00000259469,ENSP00000261973,ENSP00000270625,ENSP00000294189,ENSP00000296674,ENSP00000296930,ENSP00000301730,ENSP00000307889,ENSP00000311430,ENSP00000313007,ENSP00000317257,ENSP00000318195,ENSP00000318646,ENSP00000319690,ENSP00000322419,ENSP00000323856,ENSP00000325905…	BCLAF1,CHERP,CPNE1,DDX3X,DDX3Y,DHX9,DKC1,HNRNPA1,HNRNPA2B1,HNRNPC,HNRNPK,ILF3,NCL,NPM1,PABPC1,PABPC4,PAF1,PLEC,RBM25,RNPS1,RPL10,RPL11,RPL12,RPL13,RPL13A,RPL14,RPL18,RPL19,RPL21,RPL24,RPL27A,RPL29,RPL3,RPL31,RPL35,RPL36,RPL4,RPL5,RPL6,RPL7,RPL7A,RPLP0,RPLP2,RPS10,RPS11,RPS12,RPS13,RPS15A,RPS16,RPS17,RPS2,RPS20,RPS21,RPS23,RPS24,RPS25,RPS28,RPS3,RPS3A,RPS7,RPS8,RPSA,SERBP1,SRSF1,SRSF2,SRSF3,SRSF7,…
GO.0000786	nucleosome	6	0.000126	ENSP00000244601,ENSP00000307705,ENSP00000312625,ENSP00000329662,ENSP00000350767,ENSP00000352627	H1FX,HIST1H1E,HIST1H2AM,HIST1H2BG,HIST4H4,HP1BP3
GO.0010494	cytoplasmic stress granule	4	0.000658	ENSP00000313007,ENSP00000361626,ENSP00000361949,ENSP00000382840	DDX3X,PABPC1,PABPC4,YBX1
GO.0001651	dense fibrillar component	2	0.000746	ENSP00000221801,ENSP00000318195	FBL,NCL
GO.0016607	nuclear speck	7	0.000953	ENSP00000244020,ENSP00000258962,ENSP00000261973,ENSP00000301730,ENSP00000353089,ENSP00000362820,ENSP00000382840	DDX3X,RBM25,RNPS1,SRSF1,SRSF2,SRSF3,SRSF6
GO.0016604	nuclear body	9	0.000984	ENSP00000221801,ENSP00000244020,ENSP00000258962,ENSP00000261973,ENSP00000301730,ENSP00000353089,ENSP00000358563,ENSP00000362820,ENSP00000382840	DDX3X,DKC1,FBL,RBM25,RNPS1,SRSF1,SRSF2,SRSF3,SRSF6
GO.0044464	cell part	82	0.00215	ENSP00000202773,ENSP00000221265,ENSP00000221801,ENSP00000225430,ENSP00000225792,ENSP00000230050,ENSP00000244020,ENSP00000244601,ENSP00000251453,ENSP00000252543,ENSP00000258962,ENSP00000259469,ENSP00000261973,ENSP00000293308,ENSP00000294189,ENSP00000296674,ENSP00000296930,ENSP00000301730,ENSP00000307889,ENSP00000311430,ENSP00000313007,ENSP00000317257,ENSP00000318195,ENSP00000318646,ENSP00000319690…	ANXA2,BCLAF1,BRIX1,CHERP,CPNE1,DDX17,DDX21,DDX3X,DDX3Y,DDX5,DHX9,DKC1,EBNA1BP2,ERH,FBL,H1FX,HIST1H2AM,HIST1H2BG,HIST4H4,HNRNPA1,HNRNPA2B1,HNRNPC,HNRNPF,HNRNPK,ILF3,KRT8,LYAR,NCL,NOP2,NPM1,PABPC1,PABPC4,PAF1,PLEC,RBM25,RNPS1,RPL10,RPL11,RPL12,RPL13,RPL13A,RPL14,RPL18,RPL19,RPL21,RPL24,RPL27A,RPL29,RPL3,RPL31,RPL35,RPL36,RPL4,RPL5,RPL6,RPL7A,RPLP0,RPLP2,RPS10,RPS12,RPS13,RPS15A,RPS16,RPS17,RPS2,RPS…
GO.0005623	cell	82	0.00243	ENSP00000202773,ENSP00000221265,ENSP00000221801,ENSP00000225430,ENSP00000225792,ENSP00000230050,ENSP00000244020,ENSP00000244601,ENSP00000251453,ENSP00000252543,ENSP00000258962,ENSP00000259469,ENSP00000261973,ENSP00000293308,ENSP00000294189,ENSP00000296674,ENSP00000296930,ENSP00000301730,ENSP00000307889,ENSP00000311430,ENSP00000313007,ENSP00000317257,ENSP00000318195,ENSP00000318646,ENSP00000319690…	ANXA2,BCLAF1,BRIX1,CHERP,CPNE1,DDX17,DDX21,DDX3X,DDX3Y,DDX5,DHX9,DKC1,EBNA1BP2,ERH,FBL,H1FX,HIST1H2AM,HIST1H2BG,HIST4H4,HNRNPA1,HNRNPA2B1,HNRNPC,HNRNPF,HNRNPK,ILF3,KRT8,LYAR,NCL,NOP2,NPM1,PABPC1,PABPC4,PAF1,PLEC,RBM25,RNPS1,RPL10,RPL11,RPL12,RPL13,RPL13A,RPL14,RPL18,RPL19,RPL21,RPL24,RPL27A,RPL29,RPL3,RPL31,RPL35,RPL36,RPL4,RPL5,RPL6,RPL7A,RPLP0,RPLP2,RPS10,RPS12,RPS13,RPS15A,RPS16,RPS17,RPS2,RPS…
GO.0044452	nucleolar part	4	0.00478	ENSP00000221801,ENSP00000302640,ENSP00000318195,ENSP00000358563	DKC1,FBL,NCL,UBTF
GO.0001650	fibrillar center	2	0.00654	ENSP00000302640,ENSP00000318195	NCL,UBTF
GO.0044451	nucleoplasm part	11	0.00794	ENSP00000221265,ENSP00000221801,ENSP00000244020,ENSP00000258962,ENSP00000261973,ENSP00000301730,ENSP00000346634,ENSP00000353089,ENSP00000358563,ENSP00000362820,ENSP00000382840	DDX3X,DKC1,FBL,PAF1,RBM25,RNPS1,SRSF1,SRSF2,SRSF3,SRSF6,THRAP3
GO.0070937	CRD-mediated mRNA stability complex	2	0.00947	ENSP00000356520,ENSP00000361626	DHX9,YBX1
GO.0005844	polysome	3	0.0137	ENSP00000339795,ENSP00000361076,ENSP00000369757	RPL7,RPL7A,RPS6
GO.0000785	chromatin	8	0.0159	ENSP00000244601,ENSP00000296930,ENSP00000312625,ENSP00000319690,ENSP00000329662,ENSP00000350767,ENSP00000352627,ENSP00000365439	H1FX,HIST1H2AM,HIST1H2BG,HIST4H4,HNRNPC,HNRNPK,HP1BP3,NPM1
GO.0030684	preribosome	3	0.0364	ENSP00000221801,ENSP00000339095,ENSP00000346067	FBL,RPS7,RPSA

## Sheet: KEGG
KEGG pathways
#pathway ID	pathway description	observed gene count	false discovery rate	matching proteins in your network (IDs)	matching proteins in your network (labels)
3010	Ribosome	46	2.43e-74	ENSP00000202773,ENSP00000225430,ENSP00000230050,ENSP00000251453,ENSP00000252543,ENSP00000259469,ENSP00000270625,ENSP00000294189,ENSP00000296674,ENSP00000302896,ENSP00000307889,ENSP00000309334,ENSP00000311028,ENSP00000311430,ENSP00000318646,ENSP00000322419,ENSP00000339027,ENSP00000339095,ENSP00000339795,ENSP00000341730,ENSP00000341885,ENSP00000345156,ENSP00000345957,ENSP00000346001,ENSP00000346015…	RPL10,RPL10A,RPL11,RPL12,RPL13,RPL13A,RPL14,RPL15,RPL18,RPL19,RPL21,RPL24,RPL27A,RPL29,RPL3,RPL31,RPL35,RPL35A,RPL36,RPL4,RPL5,RPL6,RPL7,RPL7A,RPLP0,RPLP2,RPS10,RPS11,RPS12,RPS13,RPS14,RPS15A,RPS16,RPS2,RPS20,RPS21,RPS23,RPS24,RPS25,RPS28,RPS3,RPS3A,RPS6,RPS7,RPS8,RPS9
3040	Spliceosome	11	4.15e-09	ENSP00000225792,ENSP00000244020,ENSP00000258962,ENSP00000261973,ENSP00000319690,ENSP00000325905,ENSP00000353089,ENSP00000362820,ENSP00000365439,ENSP00000416959,ENSP00000439856	CHERP,DDX5,HNRNPC,HNRNPK,RBM25,SRSF1,SRSF2,SRSF3,SRSF6,SRSF7,TRA2B
5168	Herpes simplex infection	6	0.0228	ENSP00000244020,ENSP00000258962,ENSP00000325905,ENSP00000353089,ENSP00000362820,ENSP00000365439	HNRNPK,SRSF1,SRSF2,SRSF3,SRSF6,SRSF7

## Sheet: Pfam
Pfam					matching proteins in your network (labels)
#pathway ID	pathway description	observed gene count	false discovery rate	matching proteins in your network (IDs)	DDX17,DDX3X,DDX3Y,DDX5,DHX9
PF00076	RNA recognition motif. (a.k.a. RRM, RBD, or RNP domain)	15	4.79e-14	ENSP00000244020,ENSP00000258962,ENSP00000261973,ENSP00000301730,ENSP00000313007,ENSP00000318195,ENSP00000319690,ENSP00000325905,ENSP00000338477,ENSP00000341826,ENSP00000346694,ENSP00000353089,ENSP00000361949,ENSP00000362820,ENSP00000416959	DDX17,DDX3X,DDX3Y,DDX5,DHX9
PF00270	DEAD/DEAH box helicase	5	0.000539	ENSP00000225792,ENSP00000336725,ENSP00000356520,ENSP00000380033,ENSP00000382840	HNRNPC,NCL,PABPC1,PABPC4,SRSF1,SRSF2
PF00271	Helicase conserved C-terminal domain	5	0.00107	ENSP00000225792,ENSP00000336725,ENSP00000356520,ENSP00000380033,ENSP00000382840	PABPC1,PABPC4
PF15440	THRAP3/BCLAF1 family	2	0.0184	ENSP00000346634,ENSP00000435210
PF00658	Poly-adenylate binding protein, unique domain	2	0.044	ENSP00000313007,ENSP00000361949
