# Supplementary material for: Identification of DHX9 as a cell cycle regulated nucleolar recruitment factor for CIZ1
Source: Sci Rep. 2020 Oct 22;10:18103. doi: 10.1038/s41598-020-75160-z (PMC7582970; doi:10.1038/s41598-020-75160-z)
Supplement: Supplementary file 6 — Supplementary Table 3. [file 41598_2020_75160_MOESM6_ESM.xlsx]

## Sheet: ECiz1 N391
ECiz1 N391
	Rank	Protein Name	Accession Number	Peptide Count	Total Ion Score	Total Ion Score C.I. %	Best Ion Score	Best Ion Score C.I. %
1	1	Ribosomal protein L13 [Homo sapiens]	gi|42490910	2	46	99.9075	38.63	99.4951
2	2	Chain A, Glutathione S-Transferase Fused With The Nuclear Matrix Targeting Signal Of The Transcript	gi|4929901	1	60.67	99.9968	60.67	99.9968
