# Supplementary material for: Identification of DHX9 as a cell cycle regulated nucleolar recruitment factor for CIZ1
Source: Sci Rep. 2020 Oct 22;10:18103. doi: 10.1038/s41598-020-75160-z (PMC7582970; doi:10.1038/s41598-020-75160-z)
Supplement: Supplementary file 7 — Supplementary Table 4. [file 41598_2020_75160_MOESM7_ESM.xlsx]

## Sheet: GST
Rank	Protein Name	Accession Number	Peptide Count	Total Ion Score	Total Ion Score C.I. %	Best Ion Score	Best Ion Score C.I. %
1	H1 histone family, member 4 [Homo sapiens]	gi|4885379	2	75.7	99.9998	42.45	99.5227
