# Supplementary material for: Identification of DHX9 as a cell cycle regulated nucleolar recruitment factor for CIZ1
Source: Sci Rep. 2020 Oct 22;10:18103. doi: 10.1038/s41598-020-75160-z (PMC7582970; doi:10.1038/s41598-020-75160-z)
Supplement: Supplementary file 8 — Supplementary Table 5. [file 41598_2020_75160_MOESM8_ESM.xlsx]

## Sheet: Ciz1+ N471 Interaction partners
input rank	input term	mapped gene	annotation
1	DHX9	DEAH (Asp-Glu-Ala-His) box polypeptide 9; Unwinds double-stranded DNA and RNA in a 3' to 5' direction. Alteration of secondary structure may subsequently influence interactions with proteins or o [...]
2	ANXA2	Annexin A2; Calcium-regulated membrane-binding protein whose affinity for calcium is greatly enhanced by anionic phospholipids. It binds two calcium ions with high affinity. May be involved in he [...]
3	DDX17	DEAD (Asp-Glu-Ala-Asp) box helicase 17; RNA-dependent ATPase activity. Involved in transcriptional regulation. Transcriptional coactivator for estrogen receptor ESR1. Increases ESR1 AF-1 domain-m [...]
4	RPL6	Ribosomal protein L6; Specifically binds to domain C of the Tax-responsive enhancer element in the long terminal repeat of HTLV-I
5	DDX5	DEAD (Asp-Glu-Ala-Asp) box helicase 5; Involved in the alternative regulation of pre-mRNA splicing; its RNA helicase activity is necessary for increasing tau exon 10 inclusion and occurs in a RBM [...]
6	RPS10	Ribosomal protein S10; Component of the 40S ribosomal subunit
7	RPL15	Ribosomal protein L15
8	NPM1	Nucleophosmin (nucleolar phosphoprotein B23, numatrin); Involved in diverse cellular processes such as ribosome biogenesis, centrosome duplication, protein chaperoning, histone assembly, cell pro [...]
9	RPS3A	Ribosomal protein S3A; May play a role during erythropoiesis through regulation of transcription factor DDIT3
10	RPS8	Ribosomal protein S8
11	SRSF1	Serine/arginine-rich splicing factor 1; Plays a role in preventing exon skipping, ensuring the accuracy of splicing and regulating alternative splicing. Interacts with other spliceosomal componen [...]
12	NCL	Nucleolin; Nucleolin is the major nucleolar protein of growing eukaryotic cells. It is found associated with intranucleolar chromatin and pre-ribosomal particles. It induces chromatin decondensat [...]
13	HIST1H1E	Histone cluster 1, H1e; Histone H1 protein binds to linker DNA between nucleosomes forming the macromolecular structure known as the chromatin fiber. Histones H1 are necessary for the condensatio [...]
14	RPL7	Ribosomal protein L7; Binds to G-rich structures in 28S rRNA and in mRNAs. Plays a regulatory role in the translation apparatus; inhibits cell-free translation of mRNAs
15	RPL7A	Ribosomal protein L7a
16	NPM/ALK	Oncogene
17	RPL3	Ribosomal protein L3; The L3 protein is a component of the large subunit of cytoplasmic ribosomes
18	RPS8	Ribosomal protein S8
19	RPL14	Ribosomal protein L14
20	RPS6	Ribosomal protein S6; May play an important role in controlling cell growth and proliferation through the selective translation of particular classes of mRNA
21	RPL18	Ribosomal protein L18
22	RPS16	Ribosomal protein S16
23	RPL10	Ribosomal protein L10
24	SERBP1	SERPINE1 mRNA binding protein 1; May play a role in the regulation of mRNA stability. Binds to the 3'-most 134 nt of the SERPINE1/PAI1 mRNA, a region which confers cyclic nucleotide regulation of [...]
25	RPLP0	Ribosomal protein, large, P0; Ribosomal protein P0 is the functional equivalent of E.coli protein L10
26	RPSA	Ribosomal protein SA; Required for the assembly and/or stability of the 40S ribosomal subunit. Required for the processing of the 20S rRNA- precursor to mature 18S rRNA in a late step of the matu [...]
27	GNB2L1	Guanine nucleotide binding protein (G protein), beta polypeptide 2-like 1; Involved in the recruitment, assembly and/or regulation of a variety of signaling molecules. Interacts with a wide varie [...]
28	RPS15	Ribosomal protein S15
29	HNRNPC	Heterogeneous nuclear ribonucleoprotein C (C1/C2); Binds pre-mRNA and nucleates the assembly of 40S hnRNP particles (PubMed:8264621). Specifically recognizes and binds N6- methyladenosine (m6A)-c [...]
30	RPL29	Ribosomal protein L29
31	RPL35	Ribosomal protein L35
32	ERH	Enhancer of rudimentary homolog (Drosophila); May have a role in the cell cycle
33	PABPC1	poly(A) binding protein, cytoplasmic 1; Binds the poly(A) tail of mRNA, including that of its own transcript. May be involved in cytoplasmic regulatory processes of mRNA metabolism such as pre-mR [...]
34	H1FX	H1 histone family, member X; Histones H1 are necessary for the condensation of nucleosome chains into higher-order structures
35	RPL31	Ribosomal protein L31
36	DDX3X	DEAD (Asp-Glu-Ala-Asp) box polypeptide 3, X-linked; Multifunctional ATP-dependent RNA helicase. The ATPase activity can be stimulated by various ribo- and deoxynucleic acids indicative for a rela [...]
37	RPS14	Ribosomal protein S14
38	DDX3Y	DEAD (Asp-Glu-Ala-Asp) box polypeptide 3, Y-linked; Probable ATP-dependent RNA helicase. May play a role in spermatogenesis
39	RPL21	Ribosomal protein L21
40	RPL13A	Ribosomal protein L13a; Associated with ribosomes but is not required for canonical ribosome function and has extra-ribosomal functions. Component of the GAIT (gamma interferon-activated inhibito [...]
41	RPS25	Ribosomal protein S25
42	PABPC4	poly(A) binding protein, cytoplasmic 4 (inducible form); Binds the poly(A) tail of mRNA. May be invo…

## Sheet: GO process 
#pathway ID	pathway description	observed gene count	false discovery rate	matching proteins in your network (IDs)	matching proteins in your network (labels)
GO.0000184	nuclear-transcribed mRNA catabolic process, nonsense-mediated decay	24	7.75e-41	ENSP00000202773,ENSP00000251453,ENSP00000259469,ENSP00000294189,ENSP00000309334,ENSP00000311028,ENSP00000313007,ENSP00000339027,ENSP00000339795,ENSP00000341730,ENSP00000345156,ENSP00000346001,ENSP00000346027,ENSP00000346050,ENSP00000346067,ENSP00000347271,ENSP00000361076,ENSP00000369757,ENSP00000375730,ENSP00000379888,ENSP00000386717,ENSP00000435096,ENSP00000447001,ENSP00000467676	PABPC1,RPL10,RPL13A,RPL14,RPL15,RPL18,RPL21,RPL29,RPL3,RPL31,RPL35,RPL6,RPL7,RPL7A,RPLP0,RPS10,RPS14,RPS15,RPS16,RPS25,RPS3A,RPS6,RPS8,RPSA
GO.0006614	SRP-dependent cotranslational protein targeting to membrane	23	1.52e-39	ENSP00000202773,ENSP00000251453,ENSP00000259469,ENSP00000294189,ENSP00000309334,ENSP00000311028,ENSP00000339027,ENSP00000339795,ENSP00000341730,ENSP00000345156,ENSP00000346001,ENSP00000346027,ENSP00000346050,ENSP00000346067,ENSP00000347271,ENSP00000361076,ENSP00000369757,ENSP00000375730,ENSP00000379888,ENSP00000386717,ENSP00000435096,ENSP00000447001,ENSP00000467676	RPL10,RPL13A,RPL14,RPL15,RPL18,RPL21,RPL29,RPL3,RPL31,RPL35,RPL6,RPL7,RPL7A,RPLP0,RPS10,RPS14,RPS15,RPS16,RPS25,RPS3A,RPS6,RPS8,RPSA
GO.0019083	viral transcription	23	1.96e-39	ENSP00000202773,ENSP00000251453,ENSP00000259469,ENSP00000294189,ENSP00000309334,ENSP00000311028,ENSP00000339027,ENSP00000339795,ENSP00000341730,ENSP00000345156,ENSP00000346001,ENSP00000346027,ENSP00000346050,ENSP00000346067,ENSP00000347271,ENSP00000361076,ENSP00000369757,ENSP00000375730,ENSP00000379888,ENSP00000386717,ENSP00000435096,ENSP00000447001,ENSP00000467676	RPL10,RPL13A,RPL14,RPL15,RPL18,RPL21,RPL29,RPL3,RPL31,RPL35,RPL6,RPL7,RPL7A,RPLP0,RPS10,RPS14,RPS15,RPS16,RPS25,RPS3A,RPS6,RPS8,RPSA
GO.0006413	translational initiation	26	6.58e-39	ENSP00000202773,ENSP00000251453,ENSP00000259469,ENSP00000294189,ENSP00000309334,ENSP00000311028,ENSP00000313007,ENSP00000336725,ENSP00000339027,ENSP00000339795,ENSP00000341730,ENSP00000345156,ENSP00000346001,ENSP00000346027,ENSP00000346050,ENSP00000346067,ENSP00000347271,ENSP00000361076,ENSP00000369757,ENSP00000375730,ENSP00000379888,ENSP00000382840,ENSP00000386717,ENSP00000435096,ENSP00000447001…	DDX3X,DDX3Y,PABPC1,RPL10,RPL13A,RPL14,RPL15,RPL18,RPL21,RPL29,RPL3,RPL31,RPL35,RPL6,RPL7,RPL7A,RPLP0,RPS10,RPS14,RPS15,RPS16,RPS25,RPS3A,RPS6,RPS8,RPSA
GO.0019080	viral gene expression	23	8.72e-39	ENSP00000202773,ENSP00000251453,ENSP00000259469,ENSP00000294189,ENSP00000309334,ENSP00000311028,ENSP00000339027,ENSP00000339795,ENSP00000341730,ENSP00000345156,ENSP00000346001,ENSP00000346027,ENSP00000346050,ENSP00000346067,ENSP00000347271,ENSP00000361076,ENSP00000369757,ENSP00000375730,ENSP00000379888,ENSP00000386717,ENSP00000435096,ENSP00000447001,ENSP00000467676	RPL10,RPL13A,RPL14,RPL15,RPL18,RPL21,RPL29,RPL3,RPL31,RPL35,RPL6,RPL7,RPL7A,RPLP0,RPS10,RPS14,RPS15,RPS16,RPS25,RPS3A,RPS6,RPS8,RPSA
GO.0006612	protein targeting to membrane	24	6.69e-38	ENSP00000202773,ENSP00000251453,ENSP00000259469,ENSP00000294189,ENSP00000309334,ENSP00000311028,ENSP00000339027,ENSP00000339795,ENSP00000341730,ENSP00000345156,ENSP00000346001,ENSP00000346027,ENSP00000346032,ENSP00000346050,ENSP00000346067,ENSP00000347271,ENSP00000361076,ENSP00000369757,ENSP00000375730,ENSP00000379888,ENSP00000386717,ENSP00000435096,ENSP00000447001,ENSP00000467676	ANXA2,RPL10,RPL13A,RPL14,RPL15,RPL18,RPL21,RPL29,RPL3,RPL31,RPL35,RPL6,RPL7,RPL7A,RPLP0,RPS10,RPS14,RPS15,RPS16,RPS25,RPS3A,RPS6,RPS8,RPSA
GO.0006401	RNA catabolic process	25	1.51e-37	ENSP00000202773,ENSP00000251453,ENSP00000259469,ENSP00000294189,ENSP00000309334,ENSP00000311028,ENSP00000313007,ENSP00000339027,ENSP00000339795,ENSP00000341730,ENSP00000345156,ENSP00000346001,ENSP00000346027,ENSP00000346050,ENSP00000346067,ENSP00000347271,ENSP00000361076,ENSP00000361949,ENSP00000369757,ENSP00000375730,ENSP00000379888,ENSP00000386717,ENSP00000435096,ENSP00000447001,ENSP00000467676	PABPC1,PABPC4,RPL10,RPL13A,RPL14,RPL15,RPL18,RPL21,RPL29,RPL3,RPL31,RPL35,RPL6,RPL7,RPL7A,RPLP0,RPS10,RPS14,RPS15,RPS16,RPS25,RPS3A,RPS6,RPS8,RPSA
GO.0006415	translational termination	23	2.19e-35	ENSP00000202773,ENSP00000251453,ENSP00000259469,ENSP00000294189,ENSP00000309334,ENSP00000311028,ENSP00000339027,ENSP00000339795,ENSP00000341730,ENSP00000345156,ENSP00000346001,ENSP00000346027,ENSP00000346050,ENSP00000346067,ENSP00000347271,ENSP00000361076,ENSP00000369757,ENSP00000375730,ENSP00000379888,ENSP00000386717,ENSP00000435096,ENSP00000447001,ENSP00000467676	RPL10,RPL13A,RPL14,RPL15,RPL18,RPL21,RPL29,RPL3,RPL31,RPL35,RPL6,RPL7,RPL7A,RPLP0,RPS10,RPS14,RPS15,RPS16,RPS25,RPS3A,RPS6,RPS8,RPSA
GO.0006414	translational elongation	23	1.84e-34	ENSP00000202773,ENSP00000251453,ENSP00000259469,ENSP00000294189,ENSP00000309334,ENSP00000311028,ENSP00000339027,ENSP00000339795,ENSP00000341730,ENSP00000345156,ENSP00000346001,ENSP00000346027,ENSP00000346050,ENSP00000346067,ENSP00000347271,ENSP00000361076,ENSP00000369757,ENSP00000375730,ENSP00000379888,ENSP00000386717,ENSP00000435096,ENSP00000447001,ENSP00000467676	RPL10,RPL13A,RPL14,RPL15,RPL18,RPL21,RPL29,RPL3,RPL31,RPL35,RPL6,RPL7,RPL7A,RPLP0,RPS10,RPS14,RPS15,RPS16,RPS25,RPS3A,RPS6,RPS8,RPSA
GO.0016071	mRNA metabolic process	28	9.16e-33	ENSP00000202773,ENSP00000225792,ENSP00000251453,ENSP00000258962,ENSP00000259469,ENSP00000294189,ENSP00000309334,ENSP00000311028,ENSP00000313007,ENSP00000319690,ENSP00000339027,ENSP00000339795,ENSP00000341730,ENSP00000345156,ENSP00000346001,ENSP00000346027,ENSP00000346050,ENSP00000346067,ENSP00000347271,ENSP00000356520,ENSP00000361076,ENSP00000369757,ENSP00000375730,ENSP00000379888,ENSP00000386717…	DDX5,DHX9,HNRNPC,PABPC1,RPL10,RPL13A,RPL14,RPL15,RPL18,RPL21,RPL29,RPL3,RPL31,RPL35,RPL6,RPL7,RPL7A,RPLP0,RPS10,RPS14,RPS15,RPS16,RPS25,RPS3A,RPS6,RPS8,RPSA,SRSF1
GO.0019058	viral life cycle	23	4.91e-32	ENSP00000202773,ENSP00000251453,ENSP00000259469,ENSP00000294189,ENSP00000309334,ENSP00000311028,ENSP00000339027,ENSP00000339795,ENSP00000341730,ENSP00000345156,ENSP00000346001,ENSP00000346027,ENSP00000346050,ENSP00000346067,ENSP00000347271,ENSP00000361076,ENSP00000369757,ENSP00000375730,ENSP00000379888,ENSP00000386717,ENSP00000435096,ENSP00000447001,ENSP00000467676	RPL10,RPL13A,RPL14,RPL15,RPL18,RPL21,RPL29,RPL3,RPL31,RPL35,RPL6,RPL7,RPL7A,RPLP0,RPS10,RPS14,RPS15,RPS16,RPS25,RPS3A,RPS6,RPS8,RPSA
GO.0006412	translation	22	4.71e-27	ENSP00000202773,ENSP00000251453,ENSP00000259469,ENSP00000294189,ENSP00000311028,ENSP00000313007,ENSP00000336725,ENSP00000339027,ENSP00000339795,ENSP00000341730,ENSP00000345156,ENSP00000346001,ENSP00000346027,ENSP00000346050,ENSP00000346067,ENSP00000347271,ENSP00000361076,ENSP00000361949,ENSP00000382840,ENSP00000435096,ENSP00000447001,ENSP00000467676	DDX3X,DDX3Y,PABPC1,PABPC4,RPL10,RPL14,RPL18,RPL21,RPL29,RPL3,RPL35,RPL6,RPL7,RPL7A,RPLP0,RPS10,RPS14,RPS15,RPS16,RPS25,RPS3A,RPSA
GO.0016032	viral process	26	8.94e-27	ENSP00000202773,ENSP00000251453,ENSP00000259469,ENSP00000294189,ENSP00000296930,ENSP00000309334,ENSP00000311028,ENSP00000339027,ENSP00000339795,ENSP00000341730,ENSP00000345156,ENSP00000346001,ENSP00000346027,ENSP00000346050,ENSP00000346067,ENSP00000347271,ENSP00000361076,ENSP00000369757,ENSP00000375730,ENSP00000379888,ENSP00000382840,ENSP00000386717,ENSP00000426909,ENSP00000435096,ENSP00000447001…	DDX3X,GNB2L1,NPM1,RPL10,RPL13A,RPL14,RPL15,RPL18,RPL21,RPL29,RPL3,RPL31,RPL35,RPL6,RPL7,RPL7A,RPLP0,RPS10,RPS14,RPS15,RPS16,RPS25,RPS3A,RPS6,RPS8,RPSA
GO.0006886	intracellular protein transport	25	5.49e-25	ENSP00000202773,ENSP00000251453,ENSP00000259469,ENSP00000294189,ENSP00000296930,ENSP00000309334,ENSP00000311028,ENSP00000339027,ENSP00000339795,ENSP00000341730,ENSP00000345156,ENSP00000346001,ENSP00000346027,ENSP00000346032,ENSP00000346050,ENSP00000346067,ENSP00000347271,ENSP00000361076,ENSP00000369757,ENSP00000375730,ENSP00000379888,ENSP00000386717,ENSP00000435096,ENSP00000447001,ENSP00000467676	ANXA2,NPM1,RPL10,RPL13A,RPL14,RPL15,RPL18,RPL21,RPL29,RPL3,RPL31,RPL35,RPL6,RPL7,RPL7A,RPLP0,RPS10,RPS14,RPS15,RPS16,RPS25,RPS3A,RPS6,RPS8,RPSA
GO.0016482	cytoplasmic transport	24	1.6e-23	ENSP00000202773,ENSP00000251453,ENSP00000258962,ENSP00000259469,ENSP00000294189,ENSP00000296930,ENSP00000309334,ENSP00000311028,ENSP00000339027,ENSP00000339795,ENSP00000341730,ENSP00000345156,ENSP00000346001,ENSP00000346027,ENSP00000346050,ENSP00000346067,ENSP00000347271,ENSP00000361076,ENSP00000369757,ENSP00000375730,ENSP00000379888,ENSP00000386717,ENSP00000435096,ENSP00000447001	NPM1,RPL10,RPL13A,RPL14,RPL15,RPL18,RPL21,RPL29,RPL3,RPL31,RPL35,RPL6,RPL7,RPL7A,RPLP0,RPS10,RPS14,RPS16,RPS25,RPS3A,RPS6,RPS8,RPSA,SRSF1
GO.0034613	cellular protein localization	25	1.94e-20	ENSP00000202773,ENSP00000251453,ENSP00000259469,ENSP00000294189,ENSP00000296930,ENSP00000309334,ENSP00000311028,ENSP00000339027,ENSP00000339795,ENSP00000341730,ENSP00000345156,ENSP00000346001,ENSP00000346027,ENSP00000346032,ENSP00000346050,ENSP00000346067,ENSP00000347271,ENSP00000361076,ENSP00000369757,ENSP00000375730,ENSP00000379888,ENSP00000386717,ENSP00000435096,ENSP00000447001,ENSP00000467676	ANXA2,NPM1,RPL10,RPL13A,RPL14,RPL15,RPL18,RPL21,RPL29,RPL3,RPL31,RPL35,RPL6,RPL7,RPL7A,RPLP0,RPS10,RPS14,RPS15,RPS16,RPS25,RPS3A,RPS6,RPS8,RPSA
GO.1902580	single-organism cellular localization	23	2.16e-20	ENSP00000202773,ENSP00000251453,ENSP00000259469,ENSP00000294189,ENSP00000309334,ENSP00000311028,ENSP00000339027,ENSP00000339795,ENSP00000341730,ENSP00000345156,ENSP00000346001,ENSP00000346027,ENSP00000346032,ENSP00000346050,ENSP00000346067,ENSP00000347271,ENSP00000361076,ENSP00000369757,ENSP00000375730,ENSP00000379888,ENSP00000386717,ENSP00000435096,ENSP00000447001	ANXA2,RPL10,RPL13A,RPL14,RPL15,RPL18,RPL21,RPL29,RPL3,RPL31,RPL35,RPL6,RPL7,RPL7A,RPLP0,RPS10,RPS14,RPS16,RPS25,RPS3A,RPS6,RPS8,RPSA
GO.0071822	protein complex subunit organization	26	1.71e-19	ENSP00000202773,ENSP00000251453,ENSP00000259469,ENSP00000294189,ENSP00000296930,ENSP00000307705,ENSP00000309334,ENSP00000311028,ENSP00000329662,ENSP00000339027,ENSP00000339795,ENSP00000341730,ENSP00000345156,ENSP00000346001,ENSP00000346027,ENSP00000346050,ENSP00000346067,ENSP00000347271,ENSP00000361076,ENSP00000369757,ENSP00000375730,ENSP00000379888,ENSP00000386717,ENSP00000435096,ENSP00000447001…	H1FX,HIST1H1E,NPM1,RPL10,RPL13A,RPL14,RPL15,RPL18,RPL21,RPL29,RPL3,RPL31,RPL35,RPL6,RPL7,RPL7A,RPLP0,RPS10,RPS14,RPS15,RPS16,RPS25,RPS3A,RPS6,RPS8,RPSA
GO.0043933	macromolecular complex subunit organization	29	2.69e-19	ENSP00000202773,ENSP00000251453,ENSP00000258962,ENSP00000259469,ENSP00000294189,ENSP00000296930,ENSP00000307705,ENSP00000309334,ENSP00000311028,ENSP00000319690,ENSP00000329662,ENSP00000339027,ENSP00000339795,ENSP00000341730,ENSP00000345156,ENSP00000346001,ENSP00000346027,ENSP00000346050,ENSP00000346067,ENSP00000347271,ENSP00000361076,ENSP00000369757,ENSP00000375730,ENSP00000379888,ENSP00000382840…	DDX3X,H1FX,HIST1H1E,HNRNPC,NPM1,RPL10,RPL13A,RPL14,RPL15,RPL18,RPL21,RPL29,RPL3,RPL31,RPL35,RPL6,RPL7,RPL7A,RPLP0,RPS10,RPS14,RPS15,RPS16,RPS25,RPS3A,RPS6,RPS8,RPSA,SRSF1
GO.1901566	organonitrogen compound biosynthetic process	23	3.12e-19	ENSP00000202773,ENSP00000251453,ENSP00000259469,ENSP00000294189,ENSP00000311028,ENSP00000313007,ENSP00000336725,ENSP00000339027,ENSP00000339795,ENSP00000341730,ENSP00000345156,ENSP00000346001,ENSP00000346027,ENSP00000346050,ENSP00000346067,ENSP00000347271,ENSP00000361076,ENSP00000361949,ENSP00000382840,ENSP00000435096,ENSP00000447001,ENSP00000451080,ENSP00000467676	DDX3X,DDX3Y,ERH,PABPC1,PABPC4,RPL10,RPL14,RPL18,RPL21,RPL29,RPL3,RPL35,RPL6,RPL7,RPL7A,RPLP0,RPS10,RPS14,RPS15,RPS16,RPS25,RPS3A,RPSA
GO.0046907	intracellular transport	25	5.16e-19	ENSP00000202773,ENSP00000251453,ENSP00000258962,ENSP00000259469,ENSP00000294189,ENSP00000296930,ENSP00000309334,ENSP00000311028,ENSP00000339027,ENSP00000339795,ENSP00000341730,ENSP00000345156,ENSP00000346001,ENSP00000346027,ENSP00000346032,ENSP00000346050,ENSP00000346067,ENSP00000347271,ENSP00000361076,ENSP00000369757,ENSP00000375730,ENSP00000379888,ENSP00000386717,ENSP00000435096,ENSP00000447001	ANXA2,NPM1,RPL10,RPL13A,RPL14,RPL15,RPL18,RPL21,RPL29,RPL3,RPL31,RPL35,RPL6,RPL7,RPL7A,RPLP0,RPS10,RPS14,RPS16,RPS25,RPS3A,RPS6,RPS8,RPSA,SRSF1
GO.1902582	single-organism intracellular transport	24	5.48e-19	ENSP00000202773,ENSP00000251453,ENSP00000258962,ENSP00000259469,ENSP00000294189,ENSP00000309334,ENSP00000311028,ENSP00000339027,ENSP00000339795,ENSP00000341730,ENSP00000345156,ENSP00000346001,ENSP00000346027,ENSP00000346032,ENSP00000346050,ENSP00000346067,ENSP00000347271,ENSP00000361076,ENSP00000369757,ENSP00000375730,ENSP00000379888,ENSP00000386717,ENSP00000435096,ENSP00000447001	ANXA2,RPL10,RPL13A,RPL14,RPL15,RPL18,RPL21,RPL29,RPL3,RPL31,RPL35,RPL6,RPL7,RPL7A,RPLP0,RPS10,RPS14,RPS16,RPS25,RPS3A,RPS6,RPS8,RPSA,SRSF1
GO.0016070	RNA metabolic process	32	7.09e-17	ENSP00000202773,ENSP00000225792,ENSP00000251453,ENSP00000258962,ENSP00000259469,ENSP00000294189,ENSP00000296930,ENSP00000309334,ENSP00000311028,ENSP00000313007,ENSP00000319690,ENSP00000336725,ENSP00000339027,ENSP00000339795,ENSP00000341730,ENSP00000345156,ENSP00000346001,ENSP00000346027,ENSP00000346050,ENSP00000346067,ENSP00000347271,ENSP00000356520,ENSP00000361076,ENSP00000361949,ENSP00000369757…	DDX17,DDX3X,DDX3Y,DDX5,DHX9,HNRNPC,NPM1,PABPC1,PABPC4,RPL10,RPL13A,RPL14,RPL15,RPL18,RPL21,RPL29,RPL3,RPL31,RPL35,RPL6,RPL7,RPL7A,RPLP0,RPS10,RPS14,RPS16,RPS25,RPS3A,RPS6,RPS8,RPSA,SRSF1
GO.0071702	organic substance transport	26	1.33e-16	ENSP00000202773,ENSP00000251453,ENSP00000258962,ENSP00000259469,ENSP00000294189,ENSP00000296930,ENSP00000309334,ENSP00000311028,ENSP00000339027,ENSP00000339795,ENSP00000341730,ENSP00000345156,ENSP00000346001,ENSP00000346027,ENSP00000346032,ENSP00000346050,ENSP00000346067,ENSP00000347271,ENSP00000361076,ENSP00000369757,ENSP00000375730,ENSP00000379888,ENSP00000386717,ENSP00000435096,ENSP00000447001…	ANXA2,NPM1,RPL10,RPL13A,RPL14,RPL15,RPL18,RPL21,RPL29,RPL3,RPL31,RPL35,RPL6,RPL7,RPL7A,RPLP0,RPS10,RPS14,RPS15,RPS16,RPS25,RPS3A,RPS6,RPS8,RPSA,SRSF1
GO.0033036	macromolecule localization	26	8.38e-16	ENSP00000202773,ENSP00000251453,ENSP00000258962,ENSP00000259469,ENSP00000294189,ENSP00000296930,ENSP00000309334,ENSP00000311028,ENSP00000339027,ENSP00000339795,ENSP00000341730,ENSP00000345156,ENSP00000346001,ENSP00000346027,ENSP00000346032,ENSP00000346050,ENSP00000346067,ENSP00000347271,ENSP00000361076,ENSP00000369757,ENSP00000375730,ENSP00000379888,ENSP00000386717,ENSP00000435096,ENSP00000447001…	ANXA2,NPM1,RPL10,RPL13A,RPL14,RPL15,RPL18,RPL21,RPL29,RPL3,RPL31,RPL35,RPL6,RPL7,RPL7A,RPLP0,RPS10,RPS14,RPS15,RPS16,RPS25,RPS3A,RPS6,RPS8,RPSA,SRSF1
GO.0034654	nucleobase-containing compound biosynthetic process	29	1.17e-14	ENSP00000202773,ENSP00000225792,ENSP00000251453,ENSP00000258962,ENSP00000259469,ENSP00000294189,ENSP00000296930,ENSP00000309334,ENSP00000311028,ENSP00000339027,ENSP00000339795,ENSP00000341730,ENSP00000345156,ENSP00000346001,ENSP00000346027,ENSP00000346050,ENSP00000346067,ENSP00000347271,ENSP00000361076,ENSP00000369757,ENSP00000375730,ENSP00000379888,ENSP00000380033,ENSP00000382840,ENSP00000386717…	DDX17,DDX3X,DDX5,ERH,NPM1,RPL10,RPL13A,RPL14,RPL15,RPL18,RPL21,RPL29,RPL3,RPL31,RPL35,RPL6,RPL7,RPL7A,RPLP0,RPS10,RPS14,RPS15,RPS16,RPS25,RPS3A,RPS6,RPS8,RPSA,SRSF1
GO.0032774	RNA biosynthetic process	28	1.3e-14	ENSP00000202773,ENSP00000225792,ENSP00000251453,ENSP00000258962,ENSP00000259469,ENSP00000294189,ENSP00000296930,ENSP00000309334,ENSP00000311028,ENSP00000339027,ENSP00000339795,ENSP00000341730,ENSP00000345156,ENSP00000346001,ENSP00000346027,ENSP00000346050,ENSP00000346067,ENSP00000347271,ENSP00000361076,ENSP00000369757,ENSP00000375730,ENSP00000379888,ENSP00000380033,ENSP00000382840,ENSP00000386717…	DDX17,DDX3X,DDX5,NPM1,RPL10,RPL13A,RPL14,RPL15,RPL18,RPL21,RPL29,RPL3,RPL31,RPL35,RPL6,RPL7,RPL7A,RPLP0,RPS10,RPS14,RPS15,RPS16,RPS25,RPS3A,RPS6,RPS8,RPSA,SRSF1
GO.0051641	cellular localization	25	3.03e-14	ENSP00000202773,ENSP00000251453,ENSP00000258962,ENSP00000259469,ENSP00000294189,ENSP00000296930,ENSP00000309334,ENSP00000311028,ENSP00000339027,ENSP00000339795,ENSP00000341730,ENSP00000345156,ENSP00000346001,ENSP00000346027,ENSP00000346032,ENSP00000346050,ENSP00000346067,ENSP00000347271,ENSP00000361076,ENSP00000369757,ENSP00000375730,ENSP00000379888,ENSP00000386717,ENSP00000435096,ENSP00000447001	ANXA2,NPM1,RPL10,RPL13A,RPL14,RPL15,RPL18,RPL21,RPL29,RPL3,RPL31,RPL35,RPL6,RPL7,RPL7A,RPLP0,RPS10,RPS14,RPS16,RPS25,RPS3A,RPS6,RPS8,RPSA,SRSF1
GO.0051704	multi-organism process	25	9.58e-14	ENSP00000202773,ENSP00000251453,ENSP00000259469,ENSP00000294189,ENSP00000309334,ENSP00000311028,ENSP00000318195,ENSP00000339027,ENSP00000339795,ENSP00000341730,ENSP00000345156,ENSP00000346001,ENSP00000346027,ENSP00000346050,ENSP00000346067,ENSP00000347271,ENSP00000361076,ENSP00000375730,ENSP00000379888,ENSP00000382840,ENSP00000386717,ENSP00000426909,ENSP00000435096,ENSP00000447001,ENSP00000467676	DDX3X,GNB2L1,NCL,RPL10,RPL13A,RPL14,RPL15,RPL18,RPL21,RPL29,RPL3,RPL31,RPL35,RPL6,RPL7,RPL7A,RPLP0,RPS10,RPS14,RPS15,RPS16,RPS25,RPS3A,RPS8,RPSA
GO.0042254	ribosome biogenesis	12	1.51e-13	ENSP00000251453,ENSP00000296930,ENSP00000311028,ENSP00000339027,ENSP00000339795,ENSP00000345156,ENSP00000346067,ENSP00000361076,ENSP00000369757,ENSP00000379888,ENSP00000382840,ENSP00000435096	DDX3X,NPM1,RPL14,RPL7,RPL7A,RPLP0,RPS14,RPS16,RPS25,RPS6,RPS8,RPSA
GO.0022613	ribonucleoprotein complex biogenesis	13	1.37e-12	ENSP00000251453,ENSP00000258962,ENSP00000296930,ENSP00000311028,ENSP00000339027,ENSP00000339795,ENSP00000345156,ENSP00000346067,ENSP00000361076,ENSP00000369757,ENSP00000379888,ENSP00000382840,ENSP00000435096	DDX3X,NPM1,RPL14,RPL7,RPL7A,RPLP0,RPS14,RPS16,RPS25,RPS6,RPS8,RPSA,SRSF1
GO.0010467	gene expression	29	7.15e-12	ENSP00000202773,ENSP00000225792,ENSP00000251453,ENSP00000258962,ENSP00000259469,ENSP00000294189,ENSP00000296930,ENSP00000311028,ENSP00000313007,ENSP00000319690,ENSP00000336725,ENSP00000339027,ENSP00000339795,ENSP00000341730,ENSP00000345156,ENSP00000346001,ENSP00000346027,ENSP00000346050,ENSP00000346067,ENSP00000347271,ENSP00000356520,ENSP00000361076,ENSP00000361949,ENSP00000369757,ENSP00000379888…	DDX17,DDX3X,DDX3Y,DDX5,DHX9,HNRNPC,NPM1,PABPC1,PABPC4,RPL10,RPL14,RPL18,RPL21,RPL29,RPL3,RPL35,RPL6,RPL7,RPL7A,RPLP0,RPS10,RPS14,RPS16,RPS25,RPS3A,RPS6,RPS8,RPSA,SRSF1
GO.0044765	single-organism transport	25	3.13e-11	ENSP00000202773,ENSP00000251453,ENSP00000258962,ENSP00000259469,ENSP00000294189,ENSP00000296930,ENSP00000309334,ENSP00000311028,ENSP00000339027,ENSP00000339795,ENSP00000341730,ENSP00000345156,ENSP00000346001,ENSP00000346027,ENSP00000346032,ENSP00000346050,ENSP00000346067,ENSP00000347271,ENSP00000361076,ENSP00000369757,ENSP00000375730,ENSP00000379888,ENSP00000386717,ENSP00000435096,ENSP00000447001	ANXA2,NPM1,RPL10,RPL13A,RPL14,RPL15,RPL18,RPL21,RPL29,RPL3,RPL31,RPL35,RPL6,RPL7,RPL7A,RPLP0,RPS10,RPS14,RPS16,RPS25,RPS3A,RPS6,RPS8,RPSA,SRSF1
GO.0042255	ribosome assembly	7	3.39e-11	ENSP00000296930,ENSP00000311028,ENSP00000346067,ENSP00000369757,ENSP00000382840,ENSP00000435096,ENSP00000467676	DDX3X,NPM1,RPS14,RPS15,RPS25,RPS6,RPSA
GO.0044271	cellular nitrogen compound biosynthetic process	27	3.57e-11	ENSP00000202773,ENSP00000225792,ENSP00000251453,ENSP00000258962,ENSP00000259469,ENSP00000294189,ENSP00000296930,ENSP00000311028,ENSP00000313007,ENSP00000336725,ENSP00000339027,ENSP00000339795,ENSP00000341730,ENSP00000345156,ENSP00000346001,ENSP00000346027,ENSP00000346050,ENSP00000346067,ENSP00000347271,ENSP00000361076,ENSP00000361949,ENSP00000380033,ENSP00000382840,ENSP00000435096,ENSP00000447001…	DDX17,DDX3X,DDX3Y,DDX5,ERH,NPM1,PABPC1,PABPC4,RPL10,RPL14,RPL18,RPL21,RPL29,RPL3,RPL35,RPL6,RPL7,RPL7A,RPLP0,RPS10,RPS14,RPS15,RPS16,RPS25,RPS3A,RPSA,SRSF1
GO.0042274	ribosomal small subunit biogenesis	7	1.22e-10	ENSP00000251453,ENSP00000311028,ENSP00000346067,ENSP00000369757,ENSP00000379888,ENSP00000435096,ENSP00000467676	RPS14,RPS15,RPS16,RPS25,RPS6,RPS8,RPSA
GO.0016043	cellular component organization	29	4.12e-10	ENSP00000202773,ENSP00000251453,ENSP00000258962,ENSP00000259469,ENSP00000294189,ENSP00000296930,ENSP00000307705,ENSP00000309334,ENSP00000311028,ENSP00000319690,ENSP00000329662,ENSP00000339027,ENSP00000339795,ENSP00000341730,ENSP00000345156,ENSP00000346001,ENSP00000346027,ENSP00000346050,ENSP00000346067,ENSP00000347271,ENSP00000356520,ENSP00000361076,ENSP00000375730,ENSP00000379888,ENSP00000382840…	DDX3X,DHX9,H1FX,HIST1H1E,HNRNPC,NPM1,RPL10,RPL13A,RPL14,RPL15,RPL18,RPL21,RPL29,RPL3,RPL31,RPL35,RPL6,RPL7,RPL7A,RPLP0,RPS10,RPS14,RPS15,RPS16,RPS25,RPS3A,RPS8,RPSA,SRSF1
GO.0034645	cellular macromolecule biosynthetic process	26	1.28e-09	ENSP00000202773,ENSP00000225792,ENSP00000251453,ENSP00000258962,ENSP00000259469,ENSP00000294189,ENSP00000296930,ENSP00000311028,ENSP00000313007,ENSP00000336725,ENSP00000339027,ENSP00000339795,ENSP00000341730,ENSP00000345156,ENSP00000346001,ENSP00000346027,ENSP00000346050,ENSP00000346067,ENSP00000347271,ENSP00000361076,ENSP00000361949,ENSP00000380033,ENSP00000382840,ENSP00000435096,ENSP00000447001…	DDX17,DDX3X,DDX3Y,DDX5,NPM1,PABPC1,PABPC4,RPL10,RPL14,RPL18,RPL21,RPL29,RPL3,RPL35,RPL6,RPL7,RPL7A,RPLP0,RPS10,RPS14,RPS15,RPS16,RPS25,RPS3A,RPSA,SRSF1
GO.0006810	transport	25	1.48e-09	ENSP00000202773,ENSP00000251453,ENSP00000258962,ENSP00000259469,ENSP00000294189,ENSP00000296930,ENSP00000309334,ENSP00000311028,ENSP00000318195,ENSP00000339027,ENSP00000339795,ENSP00000341730,ENSP00000345156,ENSP00000346001,ENSP00000346027,ENSP00000346050,ENSP00000346067,ENSP00000347271,ENSP00000361076,ENSP00000369757,ENSP00000375730,ENSP00000379888,ENSP00000386717,ENSP00000435096,ENSP00000447001	NCL,NPM1,RPL10,RPL13A,RPL14,RPL15,RPL18,RPL21,RPL29,RPL3,RPL31,RPL35,RPL6,RPL7,RPL7A,RPLP0,RPS10,RPS14,RPS16,RPS25,RPS3A,RPS6,RPS8,RPSA,SRSF1
GO.0006396	RNA processing	14	2.07e-09	ENSP00000225792,ENSP00000251453,ENSP00000258962,ENSP00000311028,ENSP00000313007,ENSP00000319690,ENSP00000339795,ENSP00000345156,ENSP00000346067,ENSP00000356520,ENSP00000361949,ENSP00000369757,ENSP00000379888,ENSP00000380033	DDX17,DDX5,DHX9,HNRNPC,PABPC1,PABPC4,RPL14,RPL7,RPS14,RPS16,RPS6,RPS8,RPSA,SRSF1
GO.0000028	ribosomal small subunit assembly	5	4.16e-09	ENSP00000311028,ENSP00000346067,ENSP00000369757,ENSP00000435096,ENSP00000467676	RPS14,RPS15,RPS25,RPS6,RPSA
GO.0034641	cellular nitrogen compound metabolic process	29	4.79e-09	ENSP00000202773,ENSP00000225792,ENSP00000251453,ENSP00000258962,ENSP00000259469,ENSP00000294189,ENSP00000296930,ENSP00000311028,ENSP00000313007,ENSP00000319690,ENSP00000336725,ENSP00000339027,ENSP00000339795,ENSP00000341730,ENSP00000345156,ENSP00000346001,ENSP00000346027,ENSP00000346050,ENSP00000346067,ENSP00000347271,ENSP00000356520,ENSP00000361076,ENSP00000361949,ENSP00000369757,ENSP00000379888…	DDX17,DDX3X,DDX3Y,DDX5,DHX9,HNRNPC,NPM1,PABPC1,PABPC4,RPL10,RPL14,RPL18,RPL21,RPL29,RPL3,RPL35,RPL6,RPL7,RPL7A,RPLP0,RPS10,RPS14,RPS16,RPS25,RPS3A,RPS6,RPS8,RPSA,SRSF1
GO.1901576	organic substance biosynthetic process	27	3.07e-08	ENSP00000202773,ENSP00000225792,ENSP00000251453,ENSP00000258962,ENSP00000259469,ENSP00000294189,ENSP00000296930,ENSP00000311028,ENSP00000313007,ENSP00000336725,ENSP00000339027,ENSP00000339795,ENSP00000341730,ENSP00000345156,ENSP00000346001,ENSP00000346027,ENSP00000346050,ENSP00000346067,ENSP00000347271,ENSP00000361076,ENSP00000361949,ENSP00000380033,ENSP00000382840,ENSP00000435096,ENSP00000447001…	DDX17,DDX3X,DDX3Y,DDX5,ERH,NPM1,PABPC1,PABPC4,RPL10,RPL14,RPL18,RPL21,RPL29,RPL3,RPL35,RPL6,RPL7,RPL7A,RPLP0,RPS10,RPS14,RPS15,RPS16,RPS25,RPS3A,RPSA,SRSF1
GO.0022618	ribonucleoprotein complex assembly	8	5.46e-08	ENSP00000258962,ENSP00000296930,ENSP00000311028,ENSP00000346067,ENSP00000369757,ENSP00000382840,ENSP00000435096,ENSP00000467676	DDX3X,NPM1,RPS14,RPS15,RPS25,RPS6,RPSA,SRSF1
GO.0044267	cellular protein metabolic process	23	8.18e-08	ENSP00000202773,ENSP00000251453,ENSP00000259469,ENSP00000294189,ENSP00000296930,ENSP00000311028,ENSP00000313007,ENSP00000336725,ENSP00000339027,ENSP00000339795,ENSP00000341730,ENSP00000345156,ENSP00000346001,ENSP00000346027,ENSP00000346050,ENSP00000346067,ENSP00000347271,ENSP00000361076,ENSP00000361949,ENSP00000382840,ENSP00000435096,ENSP00000447001,ENSP00000467676	DDX3X,DDX3Y,NPM1,PABPC1,PABPC4,RPL10,RPL14,RPL18,RPL21,RPL29,RPL3,RPL35,RPL6,RPL7,RPL7A,RPLP0,RPS10,RPS14,RPS15,RPS16,RPS25,RPS3A,RPSA
GO.0071840	cellular component organization or biogenesis	26	3.62e-07	ENSP00000202773,ENSP00000251453,ENSP00000258962,ENSP00000259469,ENSP00000294189,ENSP00000296930,ENSP00000307705,ENSP00000309334,ENSP00000311028,ENSP00000319690,ENSP00000329662,ENSP00000339795,ENSP00000341730,ENSP00000345156,ENSP00000346001,ENSP00000346027,ENSP00000346050,ENSP00000346067,ENSP00000347271,ENSP00000356520,ENSP00000375730,ENSP00000379888,ENSP00000382840,ENSP00000386717,ENSP00000435096…	DDX3X,DHX9,H1FX,HIST1H1E,HNRNPC,NPM1,RPL10,RPL13A,RPL14,RPL15,RPL18,RPL21,RPL29,RPL3,RPL31,RPL35,RPL6,RPL7,RPS10,RPS14,RPS16,RPS25,RPS3A,RPS8,RPSA,SRSF1
GO.0006364	rRNA processing	7	8.66e-07	ENSP00000251453,ENSP00000311028,ENSP00000339795,ENSP00000345156,ENSP00000346067,ENSP00000369757,ENSP00000379888	RPL14,RPL7,RPS14,RPS16,RPS6,RPS8,RPSA
GO.0010608	posttranscriptional regulation of gene expression	9	1.4e-06	ENSP00000258962,ENSP00000311028,ENSP00000313007,ENSP00000319690,ENSP00000356520,ENSP00000360034,ENSP00000375730,ENSP00000382840,ENSP00000426909	DDX3X,DHX9,GNB2L1,HNRNPC,PABPC1,RPL13A,RPS14,SERBP1,SRSF1
GO.0044260	cellular macromolecule metabolic process	29	2.18e-06	ENSP00000202773,ENSP00000225792,ENSP00000251453,ENSP00000258962,ENSP00000259469,ENSP00000294189,ENSP00000296930,ENSP00000311028,ENSP00000313007,ENSP00000319690,ENSP00000336725,ENSP00000339027,ENSP00000339795,ENSP00000341730,ENSP00000345156,ENSP00000346001,ENSP00000346027,ENSP00000346050,ENSP00000346067,ENSP00000347271,ENSP00000356520,ENSP00000361076,ENSP00000361949,ENSP00000369757,ENSP00000379888…	DDX17,DDX3X,DDX3Y,DDX5,DHX9,HNRNPC,NPM1,PABPC1,PABPC4,RPL10,RPL14,RPL18,RPL21,RPL29,RPL3,RPL35,RPL6,RPL7,RPL7A,RPLP0,RPS10,RPS14,RPS16,RPS25,RPS3A,RPS6,RPS8,RPSA,SRSF1
GO.0043488	regulation of mRNA stability	5	6.14e-06	ENSP00000258962,ENSP00000313007,ENSP00000319690,ENSP00000356520,ENSP00000360034	DHX9,HNRNPC,PABPC1,SERBP1,SRSF1
GO.0034622	cellular macromolecular complex assembly	10	9.75e-06	ENSP00000258962,ENSP00000296930,ENSP00000307705,ENSP00000311028,ENSP00000329662,ENSP00000346067,ENSP00000369757,ENSP00000382840,ENSP00000435096,ENSP00000467676	DDX3X,H1FX,HIST1H1E,NPM1,RPS14,RPS15,RPS25,RPS6,RPSA,SRSF1
GO.0044085	cellular component biogenesis	16	1.09e-05	ENSP00000251453,ENSP00000258962,ENSP00000296930,ENSP00000307705,ENSP00000311028,ENSP00000329662,ENSP00000339027,ENSP00000339795,ENSP00000345156,ENSP00000346032,ENSP00000346067,ENSP00000361076,ENSP00000369757,ENSP00000379888,ENSP00000382840,ENSP00000435096	ANXA2,DDX3X,H1FX,HIST1H1E,NPM1,RPL14,RPL7,RPL7A,RPLP0,RPS14,RPS16,RPS25,RPS6,RPS8,RPSA,SRSF1
GO.0010501	RNA secondary structure unwinding	4	0.000159	ENSP00000225792,ENSP00000336725,ENSP00000380033,ENSP00000382840	DDX17,DDX3X,DDX3Y,DDX5
GO.0044238	primary metabolic process	29	0.000476	ENSP00000202773,ENSP00000225792,ENSP00000251453,ENSP00000258962,ENSP00000259469,ENSP00000294189,ENSP00000296930,ENSP00000311028,ENSP00000313007,ENSP00000319690,ENSP00000336725,ENSP00000339027,ENSP00000339795,ENSP00000341730,ENSP00000345156,ENSP00000346001,ENSP00000346027,ENSP00000346050,ENSP00000346067,ENSP00000347271,ENSP00000356520,ENSP00000361076,ENSP00000361949,ENSP00000369757,ENSP00000379888…	DDX17,DDX3X,DDX3Y,DDX5,DHX9,HNRNPC,NPM1,PABPC1,PABPC4,RPL10,RPL14,RPL18,RPL21,RPL29,RPL3,RPL35,RPL6,RPL7,RPL7A,RPLP0,RPS10,RPS14,RPS16,RPS25,RPS3A,RPS6,RPS8,RPSA,SRSF1
GO.0065003	macromolecular complex assembly	11	0.000544	ENSP00000258962,ENSP00000296930,ENSP00000307705,ENSP00000311028,ENSP00000329662,ENSP00000346032,ENSP00000346067,ENSP00000369757,ENSP00000382840,ENSP00000435096,ENSP00000467676	ANXA2,DDX3X,H1FX,HIST1H1E,NPM1,RPS14,RPS15,RPS25,RPS6,RPSA,SRSF1
GO.0006417	regulation of translation	6	0.00146	ENSP00000258962,ENSP00000311028,ENSP00000313007,ENSP00000375730,ENSP00000382840,ENSP00000426909	DDX3X,GNB2L1,PABPC1,RPL13A,RPS14,SRSF1
GO.0030490	maturation of SSU-rRNA	3	0.00244	ENSP00000311028,ENSP00000346067,ENSP00000379888	RPS14,RPS8,RPSA
GO.0048255	mRNA stabilization	3	0.00267	ENSP00000313007,ENSP00000319690,ENSP00000356520	DHX9,HNRNPC,PABPC1
GO.0017148	negative regulation of translation	4	0.00308	ENSP00000296930,ENSP00000375730,ENSP00000382840,ENSP00000426909	DDX3X,GNB2L1,NPM1,RPL13A
GO.0071103	DNA conformation change	5	0.00497	ENSP00000296930,ENSP00000307705,ENSP00000329662,ENSP00000356520,ENSP00000382840	DDX3X,DHX9,H1FX,HIST1H1E,NPM1
GO.0000398	mRNA splicing, via spliceosome	5	0.00537	ENSP00000225792,ENSP00000258962,ENSP00000313007,ENSP00000319690,ENSP00000356520	DDX5,DHX9,HNRNPC,PABPC1,SRSF1
GO.0033148	positive regulation of intracellular estrogen receptor signaling pathway	2	0.00801	ENSP00000225792,ENSP00000380033	DDX17,DDX5
GO.0045727	positive regulation of translation	3	0.0334	ENSP00000296930,ENSP00000313007,ENSP00000382840	DDX3X,NPM1,PABPC1
GO.0006446	regulation of translational initiation	3	0.0376	ENSP00000296930,ENSP00000375730,ENSP00000382840	DDX3X,NPM1,RPL13A
GO.2001014	regulation of skeletal muscle cell differentiation	2	0.0433	ENSP00000225792,ENSP00000380033	DDX17,DDX5

## Sheet: GO Functional enrichment
#pathway ID	pathway description	observed gene count	false discovery rate	matching proteins in your network (IDs)	matching proteins in your network (labels)
GO.0003723	RNA binding	36	6.46e-34	ENSP00000202773,ENSP00000225792,ENSP00000251453,ENSP00000258962,ENSP00000259469,ENSP00000294189,ENSP00000296930,ENSP00000307705,ENSP00000311028,ENSP00000313007,ENSP00000319690,ENSP00000329662,ENSP00000336725,ENSP00000339027,ENSP00000339795,ENSP00000341730,ENSP00000345156,ENSP00000346001,ENSP00000346027,ENSP00000346032,ENSP00000346050,ENSP00000346067,ENSP00000347271,ENSP00000356520,ENSP00000360034…	ANXA2,DDX17,DDX3X,DDX3Y,DDX5,DHX9,ERH,H1FX,HIST1H1E,HNRNPC,NPM1,PABPC1,PABPC4,RPL10,RPL13A,RPL14,RPL18,RPL21,RPL29,RPL3,RPL31,RPL35,RPL6,RPL7,RPL7A,RPLP0,RPS10,RPS14,RPS15,RPS16,RPS25,RPS3A,RPS6,RPSA,SERBP1,SRSF1
GO.0044822	poly(A) RNA binding	34	6.46e-34	ENSP00000202773,ENSP00000225792,ENSP00000251453,ENSP00000258962,ENSP00000259469,ENSP00000294189,ENSP00000296930,ENSP00000307705,ENSP00000311028,ENSP00000313007,ENSP00000319690,ENSP00000329662,ENSP00000339027,ENSP00000339795,ENSP00000341730,ENSP00000345156,ENSP00000346001,ENSP00000346027,ENSP00000346032,ENSP00000346050,ENSP00000346067,ENSP00000347271,ENSP00000356520,ENSP00000360034,ENSP00000361076…	ANXA2,DDX17,DDX3X,DDX5,DHX9,ERH,H1FX,HIST1H1E,HNRNPC,NPM1,PABPC1,PABPC4,RPL10,RPL13A,RPL14,RPL21,RPL29,RPL3,RPL31,RPL35,RPL6,RPL7,RPL7A,RPLP0,RPS10,RPS14,RPS15,RPS16,RPS25,RPS3A,RPS6,RPSA,SERBP1,SRSF1
GO.0003735	structural constituent of ribosome	18	5.47e-27	ENSP00000202773,ENSP00000251453,ENSP00000259469,ENSP00000294189,ENSP00000311028,ENSP00000339027,ENSP00000339795,ENSP00000341730,ENSP00000345156,ENSP00000346001,ENSP00000346027,ENSP00000346050,ENSP00000346067,ENSP00000361076,ENSP00000379888,ENSP00000435096,ENSP00000447001,ENSP00000467676	RPL10,RPL14,RPL18,RPL21,RPL29,RPL3,RPL35,RPL6,RPL7,RPL7A,RPLP0,RPS14,RPS15,RPS16,RPS25,RPS3A,RPS8,RPSA
GO.0003676	nucleic acid binding	35	4.06e-19	ENSP00000202773,ENSP00000225792,ENSP00000251453,ENSP00000258962,ENSP00000259469,ENSP00000294189,ENSP00000307705,ENSP00000311028,ENSP00000313007,ENSP00000319690,ENSP00000329662,ENSP00000336725,ENSP00000339027,ENSP00000339795,ENSP00000341730,ENSP00000345156,ENSP00000346001,ENSP00000346027,ENSP00000346032,ENSP00000346050,ENSP00000346067,ENSP00000347271,ENSP00000356520,ENSP00000360034,ENSP00000361076…	ANXA2,DDX17,DDX3X,DDX3Y,DDX5,DHX9,ERH,H1FX,HIST1H1E,HNRNPC,PABPC1,PABPC4,RPL10,RPL13A,RPL14,RPL18,RPL21,RPL29,RPL3,RPL31,RPL35,RPL6,RPL7,RPL7A,RPLP0,RPS10,RPS14,RPS15,RPS16,RPS25,RPS3A,RPS6,RPSA,SERBP1,SRSF1
GO.0005198	structural molecule activity	19	6.59e-17	ENSP00000202773,ENSP00000251453,ENSP00000259469,ENSP00000294189,ENSP00000311028,ENSP00000339027,ENSP00000339795,ENSP00000341730,ENSP00000345156,ENSP00000346001,ENSP00000346027,ENSP00000346050,ENSP00000346067,ENSP00000361076,ENSP00000379888,ENSP00000426909,ENSP00000435096,ENSP00000447001,ENSP00000467676	GNB2L1,RPL10,RPL14,RPL18,RPL21,RPL29,RPL3,RPL35,RPL6,RPL7,RPL7A,RPLP0,RPS14,RPS15,RPS16,RPS25,RPS3A,RPS8,RPSA
GO.1901363	heterocyclic compound binding	32	3.06e-10	ENSP00000202773,ENSP00000225792,ENSP00000251453,ENSP00000259469,ENSP00000294189,ENSP00000307705,ENSP00000311028,ENSP00000319690,ENSP00000329662,ENSP00000336725,ENSP00000339027,ENSP00000339795,ENSP00000341730,ENSP00000345156,ENSP00000346001,ENSP00000346027,ENSP00000346032,ENSP00000346050,ENSP00000346067,ENSP00000347271,ENSP00000356520,ENSP00000360034,ENSP00000361076,ENSP00000369757,ENSP00000375730…	ANXA2,DDX17,DDX3X,DDX3Y,DDX5,DHX9,ERH,H1FX,HIST1H1E,HNRNPC,RPL10,RPL13A,RPL14,RPL18,RPL21,RPL29,RPL3,RPL31,RPL35,RPL6,RPL7,RPL7A,RPLP0,RPS10,RPS14,RPS15,RPS16,RPS25,RPS3A,RPS6,RPSA,SERBP1
GO.0097159	organic cyclic compound binding	32	3.85e-10	ENSP00000202773,ENSP00000225792,ENSP00000251453,ENSP00000259469,ENSP00000294189,ENSP00000307705,ENSP00000311028,ENSP00000319690,ENSP00000329662,ENSP00000336725,ENSP00000339027,ENSP00000339795,ENSP00000341730,ENSP00000345156,ENSP00000346001,ENSP00000346027,ENSP00000346032,ENSP00000346050,ENSP00000346067,ENSP00000347271,ENSP00000356520,ENSP00000360034,ENSP00000361076,ENSP00000369757,ENSP00000375730…	ANXA2,DDX17,DDX3X,DDX3Y,DDX5,DHX9,ERH,H1FX,HIST1H1E,HNRNPC,RPL10,RPL13A,RPL14,RPL18,RPL21,RPL29,RPL3,RPL31,RPL35,RPL6,RPL7,RPL7A,RPLP0,RPS10,RPS14,RPS15,RPS16,RPS25,RPS3A,RPS6,RPSA,SERBP1
GO.0003729	mRNA binding	8	4.28e-08	ENSP00000258962,ENSP00000259469,ENSP00000311028,ENSP00000318195,ENSP00000319690,ENSP00000339795,ENSP00000360034,ENSP00000382840	DDX3X,HNRNPC,NCL,RPL35,RPL7,RPS14,SERBP1,SRSF1
GO.0004004	ATP-dependent RNA helicase activity	5	4.53e-05	ENSP00000225792,ENSP00000336725,ENSP00000356520,ENSP00000380033,ENSP00000382840	DDX17,DDX3X,DDX3Y,DDX5,DHX9
GO.0005488	binding	34	0.000149	ENSP00000202773,ENSP00000225792,ENSP00000251453,ENSP00000259469,ENSP00000294189,ENSP00000296930,ENSP00000307705,ENSP00000311028,ENSP00000319690,ENSP00000329662,ENSP00000336725,ENSP00000339027,ENSP00000339795,ENSP00000341730,ENSP00000345156,ENSP00000346001,ENSP00000346027,ENSP00000346032,ENSP00000346050,ENSP00000346067,ENSP00000347271,ENSP00000356520,ENSP00000360034,ENSP00000361076,ENSP00000369757…	ANXA2,DDX17,DDX3X,DDX3Y,DDX5,DHX9,ERH,GNB2L1,H1FX,HIST1H1E,HNRNPC,NPM1,RPL10,RPL13A,RPL14,RPL18,RPL21,RPL29,RPL3,RPL31,RPL35,RPL6,RPL7,RPL7A,RPLP0,RPS10,RPS14,RPS15,RPS16,RPS25,RPS3A,RPS6,RPSA,SERBP1
GO.0008143	poly(A) binding	3	0.000502	ENSP00000313007,ENSP00000361949,ENSP00000382840	DDX3X,PABPC1,PABPC4
GO.0008266	poly(U) RNA binding	3	0.000502	ENSP00000313007,ENSP00000319690,ENSP00000361949	HNRNPC,PABPC1,PABPC4
GO.0003727	single-stranded RNA binding	4	0.00107	ENSP00000313007,ENSP00000319690,ENSP00000361949,ENSP00000382840	DDX3X,HNRNPC,PABPC1,PABPC4
GO.0048027	mRNA 5 -UTR binding	2	0.0109	ENSP00000311028,ENSP00000382840	DDX3X,RPS14
GO.0043024	ribosomal small subunit binding	2	0.0297	ENSP00000296930,ENSP00000382840	DDX3X,NPM1
GO.0031490	chromatin DNA binding	3	0.0323	ENSP00000296930,ENSP00000307705,ENSP00000319690	HIST1H1E,HNRNPC,NPM1
GO.0043021	ribonucleoprotein complex binding	3	0.0479	ENSP00000296930,ENSP00000346067,ENSP00000382840	DDX3X,NPM1,RPSA

## Sheet: GO component
#pathway ID	pathway description	observed gene count	false discovery rate	matching proteins in your network (IDs)	matching proteins in your network (labels)
GO.0022626	cytosolic ribosome	22	8.77e-40	ENSP00000202773,ENSP00000251453,ENSP00000259469,ENSP00000294189,ENSP00000311028,ENSP00000339027,ENSP00000339795,ENSP00000341730,ENSP00000345156,ENSP00000346001,ENSP00000346027,ENSP00000346050,ENSP00000346067,ENSP00000347271,ENSP00000361076,ENSP00000369757,ENSP00000375730,ENSP00000379888,ENSP00000386717,ENSP00000435096,ENSP00000447001,ENSP00000467676	RPL10,RPL13A,RPL14,RPL18,RPL21,RPL29,RPL3,RPL31,RPL35,RPL6,RPL7,RPL7A,RPLP0,RPS10,RPS14,RPS15,RPS16,RPS25,RPS3A,RPS6,RPS8,RPSA
GO.0044391	ribosomal subunit	23	1.71e-38	ENSP00000202773,ENSP00000251453,ENSP00000259469,ENSP00000294189,ENSP00000311028,ENSP00000339027,ENSP00000339795,ENSP00000341730,ENSP00000345156,ENSP00000346001,ENSP00000346027,ENSP00000346050,ENSP00000346067,ENSP00000347271,ENSP00000361076,ENSP00000369757,ENSP00000375730,ENSP00000379888,ENSP00000386717,ENSP00000426909,ENSP00000435096,ENSP00000447001,ENSP00000467676	GNB2L1,RPL10,RPL13A,RPL14,RPL18,RPL21,RPL29,RPL3,RPL31,RPL35,RPL6,RPL7,RPL7A,RPLP0,RPS10,RPS14,RPS15,RPS16,RPS25,RPS3A,RPS6,RPS8,RPSA
GO.0030529	ribonucleoprotein complex	31	3.1e-37	ENSP00000202773,ENSP00000225792,ENSP00000251453,ENSP00000258962,ENSP00000259469,ENSP00000294189,ENSP00000296930,ENSP00000311028,ENSP00000313007,ENSP00000318195,ENSP00000319690,ENSP00000336725,ENSP00000339027,ENSP00000341730,ENSP00000345156,ENSP00000346001,ENSP00000346027,ENSP00000346050,ENSP00000346067,ENSP00000347271,ENSP00000356520,ENSP00000361076,ENSP00000361949,ENSP00000375730,ENSP00000379888…	DDX3X,DDX3Y,DDX5,DHX9,GNB2L1,HNRNPC,NCL,NPM1,PABPC1,PABPC4,RPL10,RPL13A,RPL14,RPL18,RPL21,RPL29,RPL3,RPL31,RPL35,RPL6,RPL7A,RPLP0,RPS10,RPS14,RPS15,RPS16,RPS25,RPS3A,RPS8,RPSA,SRSF1
GO.0005840	ribosome	23	3.99e-34	ENSP00000202773,ENSP00000251453,ENSP00000259469,ENSP00000294189,ENSP00000311028,ENSP00000339027,ENSP00000339795,ENSP00000341730,ENSP00000345156,ENSP00000346001,ENSP00000346027,ENSP00000346050,ENSP00000346067,ENSP00000347271,ENSP00000361076,ENSP00000369757,ENSP00000375730,ENSP00000379888,ENSP00000386717,ENSP00000426909,ENSP00000435096,ENSP00000447001,ENSP00000467676	GNB2L1,RPL10,RPL13A,RPL14,RPL18,RPL21,RPL29,RPL3,RPL31,RPL35,RPL6,RPL7,RPL7A,RPLP0,RPS10,RPS14,RPS15,RPS16,RPS25,RPS3A,RPS6,RPS8,RPSA
GO.0022625	cytosolic large ribosomal subunit	13	2.52e-23	ENSP00000202773,ENSP00000259469,ENSP00000294189,ENSP00000339027,ENSP00000339795,ENSP00000341730,ENSP00000345156,ENSP00000346001,ENSP00000346027,ENSP00000361076,ENSP00000375730,ENSP00000386717,ENSP00000447001	RPL10,RPL13A,RPL14,RPL18,RPL21,RPL29,RPL3,RPL31,RPL35,RPL6,RPL7,RPL7A,RPLP0
GO.0043232	intracellular non-membrane-bounded organelle	34	2.09e-19	ENSP00000202773,ENSP00000225792,ENSP00000251453,ENSP00000259469,ENSP00000294189,ENSP00000296930,ENSP00000311028,ENSP00000313007,ENSP00000319690,ENSP00000329662,ENSP00000336725,ENSP00000339027,ENSP00000339795,ENSP00000341730,ENSP00000345156,ENSP00000346001,ENSP00000346027,ENSP00000346032,ENSP00000346050,ENSP00000346067,ENSP00000347271,ENSP00000356520,ENSP00000361076,ENSP00000361949,ENSP00000369757…	ANXA2,DDX17,DDX3X,DDX3Y,DDX5,DHX9,GNB2L1,H1FX,HNRNPC,NPM1,PABPC1,PABPC4,RPL10,RPL13A,RPL14,RPL18,RPL21,RPL29,RPL3,RPL31,RPL35,RPL6,RPL7,RPL7A,RPLP0,RPS10,RPS14,RPS15,RPS16,RPS25,RPS3A,RPS6,RPS8,RPSA
GO.0022627	cytosolic small ribosomal subunit	9	1.31e-15	ENSP00000251453,ENSP00000311028,ENSP00000346050,ENSP00000346067,ENSP00000347271,ENSP00000369757,ENSP00000379888,ENSP00000435096,ENSP00000467676	RPS10,RPS14,RPS15,RPS16,RPS25,RPS3A,RPS6,RPS8,RPSA
GO.0015935	small ribosomal subunit	10	1.75e-15	ENSP00000251453,ENSP00000311028,ENSP00000346050,ENSP00000346067,ENSP00000347271,ENSP00000369757,ENSP00000379888,ENSP00000426909,ENSP00000435096,ENSP00000467676	GNB2L1,RPS10,RPS14,RPS15,RPS16,RPS25,RPS3A,RPS6,RPS8,RPSA
GO.0032991	macromolecular complex	32	1.46e-13	ENSP00000202773,ENSP00000225792,ENSP00000251453,ENSP00000258962,ENSP00000259469,ENSP00000294189,ENSP00000296930,ENSP00000311028,ENSP00000313007,ENSP00000318195,ENSP00000319690,ENSP00000329662,ENSP00000336725,ENSP00000339027,ENSP00000341730,ENSP00000345156,ENSP00000346001,ENSP00000346027,ENSP00000346032,ENSP00000346050,ENSP00000346067,ENSP00000347271,ENSP00000356520,ENSP00000361076,ENSP00000361949…	ANXA2,DDX3X,DDX3Y,DDX5,DHX9,H1FX,HNRNPC,NCL,NPM1,PABPC1,PABPC4,RPL10,RPL13A,RPL14,RPL18,RPL21,RPL29,RPL3,RPL31,RPL35,RPL6,RPL7A,RPLP0,RPS10,RPS14,RPS15,RPS16,RPS25,RPS3A,RPS8,RPSA,SRSF1
GO.0005925	focal adhesion	14	3.38e-13	ENSP00000202773,ENSP00000251453,ENSP00000296930,ENSP00000311028,ENSP00000313007,ENSP00000339027,ENSP00000339795,ENSP00000346001,ENSP00000346050,ENSP00000347271,ENSP00000361076,ENSP00000375730,ENSP00000386717,ENSP00000447001	NPM1,PABPC1,RPL13A,RPL18,RPL3,RPL31,RPL6,RPL7,RPL7A,RPLP0,RPS10,RPS14,RPS16,RPS3A
GO.0005730	nucleolus	17	4.2e-12	ENSP00000225792,ENSP00000259469,ENSP00000296930,ENSP00000311028,ENSP00000329662,ENSP00000339795,ENSP00000346001,ENSP00000346027,ENSP00000346050,ENSP00000347271,ENSP00000356520,ENSP00000361076,ENSP00000369757,ENSP00000375730,ENSP00000380033,ENSP00000435096,ENSP00000447001	DDX17,DDX5,DHX9,H1FX,NPM1,RPL13A,RPL18,RPL21,RPL3,RPL35,RPL7,RPL7A,RPS10,RPS14,RPS25,RPS3A,RPS6
GO.0005829	cytosol	26	4.53e-11	ENSP00000202773,ENSP00000251453,ENSP00000259469,ENSP00000294189,ENSP00000296930,ENSP00000311028,ENSP00000313007,ENSP00000319690,ENSP00000339027,ENSP00000339795,ENSP00000341730,ENSP00000345156,ENSP00000346001,ENSP00000346027,ENSP00000346050,ENSP00000346067,ENSP00000347271,ENSP00000356520,ENSP00000361076,ENSP00000369757,ENSP00000375730,ENSP00000379888,ENSP00000386717,ENSP00000435096,ENSP00000447001…	DHX9,HNRNPC,NPM1,PABPC1,RPL10,RPL13A,RPL14,RPL18,RPL21,RPL29,RPL3,RPL31,RPL35,RPL6,RPL7,RPL7A,RPLP0,RPS10,RPS14,RPS15,RPS16,RPS25,RPS3A,RPS6,RPS8,RPSA
GO.0036464	cytoplasmic ribonucleoprotein granule	9	1.16e-10	ENSP00000202773,ENSP00000313007,ENSP00000318195,ENSP00000336725,ENSP00000339027,ENSP00000356520,ENSP00000361949,ENSP00000369757,ENSP00000382840	DDX3X,DDX3Y,DHX9,NCL,PABPC1,PABPC4,RPL6,RPLP0,RPS6
GO.0044446	intracellular organelle part	34	2.89e-09	ENSP00000202773,ENSP00000225792,ENSP00000251453,ENSP00000258962,ENSP00000259469,ENSP00000294189,ENSP00000296930,ENSP00000311028,ENSP00000313007,ENSP00000318195,ENSP00000319690,ENSP00000329662,ENSP00000339027,ENSP00000339795,ENSP00000341730,ENSP00000345156,ENSP00000346001,ENSP00000346027,ENSP00000346032,ENSP00000346050,ENSP00000346067,ENSP00000347271,ENSP00000356520,ENSP00000361076,ENSP00000369757…	ANXA2,DDX17,DDX3X,DDX5,DHX9,GNB2L1,H1FX,HNRNPC,NCL,NPM1,PABPC1,RPL10,RPL13A,RPL14,RPL18,RPL21,RPL29,RPL3,RPL31,RPL35,RPL6,RPL7,RPL7A,RPLP0,RPS10,RPS14,RPS15,RPS16,RPS25,RPS3A,RPS6,RPS8,RPSA,SRSF1
GO.0005634	nucleus	32	1.06e-08	ENSP00000202773,ENSP00000225792,ENSP00000258962,ENSP00000259469,ENSP00000296930,ENSP00000307705,ENSP00000311028,ENSP00000313007,ENSP00000318195,ENSP00000319690,ENSP00000329662,ENSP00000336725,ENSP00000339027,ENSP00000339795,ENSP00000346001,ENSP00000346027,ENSP00000346032,ENSP00000346050,ENSP00000346067,ENSP00000347271,ENSP00000356520,ENSP00000360034,ENSP00000361076,ENSP00000361949,ENSP00000369757…	ANXA2,DDX17,DDX3X,DDX3Y,DDX5,DHX9,GNB2L1,H1FX,HIST1H1E,HNRNPC,NCL,NPM1,PABPC1,PABPC4,RPL13A,RPL18,RPL21,RPL3,RPL35,RPL6,RPL7,RPL7A,RPLP0,RPS10,RPS14,RPS15,RPS25,RPS3A,RPS6,RPSA,SERBP1,SRSF1
GO.0070062	extracellular exosome	22	1.64e-08	ENSP00000225792,ENSP00000251453,ENSP00000258962,ENSP00000307705,ENSP00000311028,ENSP00000313007,ENSP00000318195,ENSP00000319690,ENSP00000339027,ENSP00000339795,ENSP00000345156,ENSP00000346001,ENSP00000346032,ENSP00000346050,ENSP00000346067,ENSP00000347271,ENSP00000360034,ENSP00000361076,ENSP00000375730,ENSP00000382840,ENSP00000386717,ENSP00000435096	ANXA2,DDX3X,DDX5,HIST1H1E,HNRNPC,NCL,PABPC1,RPL13A,RPL14,RPL3,RPL31,RPL7,RPL7A,RPLP0,RPS10,RPS14,RPS16,RPS25,RPS3A,RPSA,SERBP1,SRSF1
GO.0044428	nuclear part	24	5.28e-08	ENSP00000225792,ENSP00000258962,ENSP00000259469,ENSP00000296930,ENSP00000307705,ENSP00000311028,ENSP00000313007,ENSP00000318195,ENSP00000319690,ENSP00000329662,ENSP00000339795,ENSP00000346001,ENSP00000346027,ENSP00000346050,ENSP00000347271,ENSP00000356520,ENSP00000361076,ENSP00000369757,ENSP00000375730,ENSP00000380033,ENSP00000382840,ENSP00000435096,ENSP00000447001,ENSP00000467676	DDX17,DDX3X,DDX5,DHX9,H1FX,HIST1H1E,HNRNPC,NCL,NPM1,PABPC1,RPL13A,RPL18,RPL21,RPL3,RPL35,RPL7,RPL7A,RPS10,RPS14,RPS15,RPS25,RPS3A,RPS6,SRSF1
GO.0031981	nuclear lumen	23	6.62e-08	ENSP00000225792,ENSP00000258962,ENSP00000259469,ENSP00000296930,ENSP00000307705,ENSP00000311028,ENSP00000318195,ENSP00000319690,ENSP00000329662,ENSP00000339795,ENSP00000346001,ENSP00000346027,ENSP00000346050,ENSP00000347271,ENSP00000356520,ENSP00000361076,ENSP00000369757,ENSP00000375730,ENSP00000380033,ENSP00000382840,ENSP00000435096,ENSP00000447001,ENSP00000467676	DDX17,DDX3X,DDX5,DHX9,H1FX,HIST1H1E,HNRNPC,NCL,NPM1,RPL13A,RPL18,RPL21,RPL3,RPL35,RPL7,RPL7A,RPS10,RPS14,RPS15,RPS25,RPS3A,RPS6,SRSF1
GO.0044444	cytoplasmic part	29	1.3e-05	ENSP00000202773,ENSP00000251453,ENSP00000259469,ENSP00000294189,ENSP00000296930,ENSP00000313007,ENSP00000318195,ENSP00000319690,ENSP00000336725,ENSP00000339027,ENSP00000339795,ENSP00000341730,ENSP00000345156,ENSP00000346001,ENSP00000346027,ENSP00000346050,ENSP00000346067,ENSP00000347271,ENSP00000356520,ENSP00000360034,ENSP00000361076,ENSP00000361949,ENSP00000375730,ENSP00000379888,ENSP00000382840…	DDX3X,DDX3Y,DHX9,HNRNPC,NCL,NPM1,PABPC1,PABPC4,RPL10,RPL13A,RPL14,RPL18,RPL21,RPL29,RPL3,RPL31,RPL35,RPL6,RPL7,RPL7A,RPLP0,RPS10,RPS15,RPS16,RPS25,RPS3A,RPS8,RPSA,SERBP1
GO.0005576	extracellular region	22	4.64e-05	ENSP00000225792,ENSP00000251453,ENSP00000258962,ENSP00000307705,ENSP00000311028,ENSP00000313007,ENSP00000318195,ENSP00000319690,ENSP00000339027,ENSP00000339795,ENSP00000345156,ENSP00000346001,ENSP00000346032,ENSP00000346050,ENSP00000346067,ENSP00000347271,ENSP00000360034,ENSP00000361076,ENSP00000375730,ENSP00000382840,ENSP00000386717,ENSP00000435096	ANXA2,DDX3X,DDX5,HIST1H1E,HNRNPC,NCL,PABPC1,RPL13A,RPL14,RPL3,RPL31,RPL7,RPL7A,RPLP0,RPS10,RPS14,RPS16,RPS25,RPS3A,RPSA,SERBP1,SRSF1
GO.0071013	catalytic step 2 spliceosome	4	0.000626	ENSP00000225792,ENSP00000258962,ENSP00000313007,ENSP00000319690	DDX5,HNRNPC,PABPC1,SRSF1
GO.0043229	intracellular organelle	33	0.000687	ENSP00000202773,ENSP00000225792,ENSP00000251453,ENSP00000258962,ENSP00000259469,ENSP00000294189,ENSP00000296930,ENSP00000313007,ENSP00000318195,ENSP00000319690,ENSP00000329662,ENSP00000336725,ENSP00000339027,ENSP00000339795,ENSP00000341730,ENSP00000345156,ENSP00000346001,ENSP00000346027,ENSP00000346050,ENSP00000346067,ENSP00000347271,ENSP00000356520,ENSP00000360034,ENSP00000361076,ENSP00000361949…	DDX17,DDX3X,DDX3Y,DDX5,DHX9,H1FX,HNRNPC,NCL,NPM1,PABPC1,PABPC4,RPL10,RPL13A,RPL14,RPL18,RPL21,RPL29,RPL3,RPL31,RPL35,RPL6,RPL7,RPL7A,RPLP0,RPS10,RPS15,RPS16,RPS25,RPS3A,RPS6,RPSA,SERBP1,SRSF1
GO.0005844	polysome	3	0.00129	ENSP00000339795,ENSP00000361076,ENSP00000369757	RPL7,RPL7A,RPS6
GO.0010494	cytoplasmic stress granule	3	0.00135	ENSP00000313007,ENSP00000361949,ENSP00000382840	DDX3X,PABPC1,PABPC4
GO.0043227	membrane-bounded organelle	33	0.00135	ENSP00000202773,ENSP00000225792,ENSP00000251453,ENSP00000258962,ENSP00000259469,ENSP00000296930,ENSP00000307705,ENSP00000313007,ENSP00000318195,ENSP00000319690,ENSP00000329662,ENSP00000336725,ENSP00000339027,ENSP00000339795,ENSP00000341730,ENSP00000345156,ENSP00000346001,ENSP00000346027,ENSP00000346050,ENSP00000346067,ENSP00000347271,ENSP00000356520,ENSP00000360034,ENSP00000361076,ENSP00000361949…	DDX17,DDX3X,DDX3Y,DDX5,DHX9,H1FX,HIST1H1E,HNRNPC,NCL,NPM1,PABPC1,PABPC4,RPL10,RPL13A,RPL14,RPL18,RPL21,RPL3,RPL31,RPL35,RPL6,RPL7,RPL7A,RPLP0,RPS10,RPS15,RPS16,RPS25,RPS3A,RPS6,RPSA,SERBP1,SRSF1
GO.0016020	membrane	28	0.00179	ENSP00000202773,ENSP00000225792,ENSP00000251453,ENSP00000259469,ENSP00000294189,ENSP00000296930,ENSP00000311028,ENSP00000313007,ENSP00000318195,ENSP00000319690,ENSP00000336725,ENSP00000339027,ENSP00000339795,ENSP00000341730,ENSP00000345156,ENSP00000346027,ENSP00000346032,ENSP00000346067,ENSP00000347271,ENSP00000356520,ENSP00000361076,ENSP00000369757,ENSP00000375730,ENSP00000380033,ENSP00000382840…	ANXA2,DDX17,DDX3X,DDX3Y,DDX5,DHX9,GNB2L1,HNRNPC,NCL,NPM1,PABPC1,RPL10,RPL13A,RPL14,RPL18,RPL21,RPL29,RPL31,RPL35,RPL6,RPL7,RPL7A,RPLP0,RPS10,RPS14,RPS16,RPS6,RPSA
GO.0005737	cytoplasm	30	0.00323	ENSP00000202773,ENSP00000251453,ENSP00000258962,ENSP00000259469,ENSP00000294189,ENSP00000296930,ENSP00000313007,ENSP00000318195,ENSP00000319690,ENSP00000336725,ENSP00000339027,ENSP00000339795,ENSP00000341730,ENSP00000345156,ENSP00000346001,ENSP00000346027,ENSP00000346050,ENSP00000346067,ENSP00000347271,ENSP00000356520,ENSP00000360034,ENSP00000361076,ENSP00000361949,ENSP00000375730,ENSP00000379888…	DDX3X,DDX3Y,DHX9,HNRNPC,NCL,NPM1,PABPC1,PABPC4,RPL10,RPL13A,RPL14,RPL18,RPL21,RPL29,RPL3,RPL31,RPL35,RPL6,RPL7,RPL7A,RPLP0,RPS10,RPS15,RPS16,RPS25,RPS3A,RPS8,RPSA,SERBP1,SRSF1
GO.0043231	intracellular membrane-bounded organelle	30	0.00671	ENSP00000202773,ENSP00000225792,ENSP00000258962,ENSP00000259469,ENSP00000296930,ENSP00000307705,ENSP00000313007,ENSP00000318195,ENSP00000319690,ENSP00000329662,ENSP00000336725,ENSP00000339027,ENSP00000339795,ENSP00000341730,ENSP00000346001,ENSP00000346027,ENSP00000346050,ENSP00000346067,ENSP00000347271,ENSP00000356520,ENSP00000360034,ENSP00000361076,ENSP00000361949,ENSP00000369757,ENSP00000375730…	DDX17,DDX3X,DDX3Y,DDX5,DHX9,H1FX,HIST1H1E,HNRNPC,NCL,NPM1,PABPC1,PABPC4,RPL10,RPL13A,RPL18,RPL21,RPL3,RPL35,RPL6,RPL7,RPL7A,RPLP0,RPS10,RPS15,RPS25,RPS3A,RPS6,RPSA,SERBP1,SRSF1

## Sheet: KEGG pathway
#pathway ID	pathway description	observed gene count	false discovery rate	0	matching proteins in your network (labels)
3010	Ribosome	22	1.47e-36	ENSP00000202773,ENSP00000251453,ENSP00000259469,ENSP00000294189,ENSP00000309334,ENSP00000311028,ENSP00000339027,ENSP00000339795,ENSP00000341730,ENSP00000345156,ENSP00000346001,ENSP00000346027,ENSP00000346050,ENSP00000347271,ENSP00000361076,ENSP00000369757,ENSP00000375730,ENSP00000379888,ENSP00000386717,ENSP00000435096,ENSP00000447001,ENSP00000467676	RPL10,RPL13A,RPL14,RPL15,RPL18,RPL21,RPL29,RPL3,RPL31,RPL35,RPL6,RPL7,RPL7A,RPLP0,RPS10,RPS14,RPS15,RPS16,RPS25,RPS3A,RPS6,RPS8
