# Supplementary material for: Identification of DHX9 as a cell cycle regulated nucleolar recruitment factor for CIZ1
Source: Sci Rep. 2020 Oct 22;10:18103. doi: 10.1038/s41598-020-75160-z (PMC7582970; doi:10.1038/s41598-020-75160-z)
Supplement: Supplementary file 9 — Supplementary Table 6. [file 41598_2020_75160_MOESM9_ESM.xlsx]

## Sheet: ECiz1-DHX9 common interactors
Ciz1 interactors that are DHX9 interactors (biogrid) (Bold present in both ECiz1 and ECiz1-N471 interactors)
DDX17
DDX5
EIF3A
HNRNPA1
HNRNPK
ILF3
NCL
RPL10
RPL27
RPL27A
RPL31
RPL5
RPS11
RPS14
RPS24
RPS26
RPS6
SFRS7
SRSF1
YBX1
SRSF3

## Sheet: GO annotation
input rank	input term	mapped gene	annotation
1	DDX17	DDX17	DEAD (Asp-Glu-Ala-Asp) box helicase 17; RNA-dependent ATPase activity. Involved in transcriptional regulation. Transcriptional coactivator for estrogen receptor ESR1. Increases ESR1 AF-1 domain-m [...]
2	DDX5	DDX5	DEAD (Asp-Glu-Ala-Asp) box helicase 5; Involved in the alternative regulation of pre-mRNA splicing; its RNA helicase activity is necessary for increasing tau exon 10 inclusion and occurs in a RBM [...]
3	EIF3A	EIF3A	Eukaryotic translation initiation factor 3, subunit A; Component of the eukaryotic translation initiation factor 3 (eIF-3) complex, which is required for several steps in the initiation of protei [...]
4	HNRNPA1	HNRNPA1	Heterogeneous nuclear ribonucleoprotein A1; Involved in the packaging of pre-mRNA into hnRNP particles, transport of poly(A) mRNA from the nucleus to the cytoplasm and may modulate splice site se [...]
5	HNRNPK	HNRNPK	Heterogeneous nuclear ribonucleoprotein K; One of the major pre-mRNA-binding proteins. Binds tenaciously to poly(C) sequences. Likely to play a role in the nuclear metabolism of hnRNAs, particula [...]
6	ILF3	ILF3	Interleukin enhancer binding factor 3, 90kDa; May facilitate double-stranded RNA-regulated gene expression at the level of post-transcription. Can act as a translation inhibitory protein which bi [...]
7	NCL	NCL	Nucleolin; Nucleolin is the major nucleolar protein of growing eukaryotic cells. It is found associated with intranucleolar chromatin and pre-ribosomal particles. It induces chromatin decondensat [...]
8	RPL10	RPL10	Ribosomal protein L10
9	RPL27	RPL27	Ribosomal protein L27
10	RPL27A	RPL27A	Ribosomal protein L27a
11	RPL31	RPL31	Ribosomal protein L31
12	RPL5	RPL5	Ribosomal protein L5; Required for rRNA maturation and formation of the 60S ribosomal subunits. This protein binds 5S RNA
13	RPS11	RPS11	Ribosomal protein S11
14	RPS14	RPS14	Ribosomal protein S14
15	RPS24	RPS24	Ribosomal protein S24; Required for processing of pre-rRNA and maturation of 40S ribosomal subunits
16	RPS26	RPS26	Ribosomal protein S26
17	RPS6	RPS6	Ribosomal protein S6; May play an important role in controlling cell growth and proliferation through the selective translation of particular classes of mRNA
18	SFRS7	SRSF7	Serine/arginine-rich splicing factor 7; Required for pre-mRNA splicing. Can also modulate alternative splicing in vitro. Represses the splicing of MAPT/Tau exon 10. May function as export adapter [...]
19	SRSF1	SRSF1	Serine/arginine-rich splicing factor 1; Plays a role in preventing exon skipping, ensuring the accuracy of splicing and regulating alternative splicing. Interacts with other spliceosomal componen [...]
20	YBX1	YBX1	Y box binding protein 1; Mediates pre-mRNA alternative splicing regulation. Binds to splice sites in pre-mRNA and regulates splice site selection. Binds and stabilizes cytoplasmic mRNA. Contribut [...]
21	DHX9	DHX9	DEAH (Asp-Glu-Ala-His) box polypeptide 9; Unwinds double-stranded DNA and RNA in a 3' to 5' directi

## Sheet: GO process
G0 Biological process
#pathway ID	pathway description	observed gene count	false discovery rate	matching proteins in your network (IDs)	matching proteins in your network (labels)
GO.0016071	mRNA metabolic process	16	1.14e-17	ENSP00000225792,ENSP00000253788,ENSP00000258962,ENSP00000270625,ENSP00000311028,ENSP00000325905,ENSP00000341730,ENSP00000346015,ENSP00000348849,ENSP00000356520,ENSP00000359345,ENSP00000361626,ENSP00000365439,ENSP00000369757,ENSP00000386717,ENSP00000414321	DDX5,DHX9,HNRNPK,RPL10,RPL27,RPL27A,RPL31,RPL5,RPS11,RPS14,RPS24,RPS26,RPS6,SRSF1,SRSF7,YBX1
GO.0006614	SRP-dependent cotranslational protein targeting to membrane	10	1.48e-14	ENSP00000253788,ENSP00000270625,ENSP00000311028,ENSP00000341730,ENSP00000346015,ENSP00000348849,ENSP00000359345,ENSP00000369757,ENSP00000386717,ENSP00000414321	RPL10,RPL27,RPL27A,RPL31,RPL5,RPS11,RPS14,RPS24,RPS26,RPS6
GO.0019083	viral transcription	10	1.48e-14	ENSP00000253788,ENSP00000270625,ENSP00000311028,ENSP00000341730,ENSP00000346015,ENSP00000348849,ENSP00000359345,ENSP00000369757,ENSP00000386717,ENSP00000414321	RPL10,RPL27,RPL27A,RPL31,RPL5,RPS11,RPS14,RPS24,RPS26,RPS6
GO.0000184	nuclear-transcribed mRNA catabolic process, nonsense-mediated decay	10	1.52e-14	ENSP00000253788,ENSP00000270625,ENSP00000311028,ENSP00000341730,ENSP00000346015,ENSP00000348849,ENSP00000359345,ENSP00000369757,ENSP00000386717,ENSP00000414321	RPL10,RPL27,RPL27A,RPL31,RPL5,RPS11,RPS14,RPS24,RPS26,RPS6
GO.0019080	viral gene expression	10	2.06e-14	ENSP00000253788,ENSP00000270625,ENSP00000311028,ENSP00000341730,ENSP00000346015,ENSP00000348849,ENSP00000359345,ENSP00000369757,ENSP00000386717,ENSP00000414321	RPL10,RPL27,RPL27A,RPL31,RPL5,RPS11,RPS14,RPS24,RPS26,RPS6
GO.0006413	translational initiation	11	7.33e-14	ENSP00000253788,ENSP00000270625,ENSP00000311028,ENSP00000341730,ENSP00000346015,ENSP00000348849,ENSP00000358140,ENSP00000359345,ENSP00000369757,ENSP00000386717,ENSP00000414321	EIF3A,RPL10,RPL27,RPL27A,RPL31,RPL5,RPS11,RPS14,RPS24,RPS26,RPS6
GO.0006415	translational termination	10	4.1e-13	ENSP00000253788,ENSP00000270625,ENSP00000311028,ENSP00000341730,ENSP00000346015,ENSP00000348849,ENSP00000359345,ENSP00000369757,ENSP00000386717,ENSP00000414321	RPL10,RPL27,RPL27A,RPL31,RPL5,RPS11,RPS14,RPS24,RPS26,RPS6
GO.0006414	translational elongation	10	8.44e-13	ENSP00000253788,ENSP00000270625,ENSP00000311028,ENSP00000341730,ENSP00000346015,ENSP00000348849,ENSP00000359345,ENSP00000369757,ENSP00000386717,ENSP00000414321	RPL10,RPL27,RPL27A,RPL31,RPL5,RPS11,RPS14,RPS24,RPS26,RPS6
GO.0016482	cytoplasmic transport	13	4.45e-12	ENSP00000253788,ENSP00000258962,ENSP00000270625,ENSP00000311028,ENSP00000325905,ENSP00000341730,ENSP00000341826,ENSP00000346015,ENSP00000348849,ENSP00000359345,ENSP00000369757,ENSP00000386717,ENSP00000414321	HNRNPA1,RPL10,RPL27,RPL27A,RPL31,RPL5,RPS11,RPS14,RPS24,RPS26,RPS6,SRSF1,SRSF7
GO.0019058	viral life cycle	10	7.43e-12	ENSP00000253788,ENSP00000270625,ENSP00000311028,ENSP00000341730,ENSP00000346015,ENSP00000348849,ENSP00000359345,ENSP00000369757,ENSP00000386717,ENSP00000414321	RPL10,RPL27,RPL27A,RPL31,RPL5,RPS11,RPS14,RPS24,RPS26,RPS6
GO.0016032	viral process	12	1.62e-10	ENSP00000253788,ENSP00000270625,ENSP00000311028,ENSP00000341730,ENSP00000341826,ENSP00000346015,ENSP00000348849,ENSP00000359345,ENSP00000365439,ENSP00000369757,ENSP00000386717,ENSP00000414321	HNRNPA1,HNRNPK,RPL10,RPL27,RPL27A,RPL31,RPL5,RPS11,RPS14,RPS24,RPS26,RPS6
GO.0032774	RNA biosynthetic process	17	6.87e-10	ENSP00000225792,ENSP00000253788,ENSP00000258962,ENSP00000270625,ENSP00000311028,ENSP00000325905,ENSP00000341730,ENSP00000346015,ENSP00000348849,ENSP00000359345,ENSP00000361626,ENSP00000365439,ENSP00000369757,ENSP00000380033,ENSP00000386717,ENSP00000404121,ENSP00000414321	DDX17,DDX5,HNRNPK,ILF3,RPL10,RPL27,RPL27A,RPL31,RPL5,RPS11,RPS14,RPS24,RPS26,RPS6,SRSF1,SRSF7,YBX1
GO.0016070	RNA metabolic process	18	9.38e-10	ENSP00000225792,ENSP00000253788,ENSP00000258962,ENSP00000270625,ENSP00000311028,ENSP00000325905,ENSP00000341730,ENSP00000346015,ENSP00000348849,ENSP00000356520,ENSP00000359345,ENSP00000361626,ENSP00000365439,ENSP00000369757,ENSP00000380033,ENSP00000386717,ENSP00000404121,ENSP00000414321	DDX17,DDX5,DHX9,HNRNPK,ILF3,RPL10,RPL27,RPL27A,RPL31,RPL5,RPS11,RPS14,RPS24,RPS26,RPS6,SRSF1,SRSF7,YBX1
GO.0006396	RNA processing	11	3.66e-09	ENSP00000225792,ENSP00000258962,ENSP00000311028,ENSP00000325905,ENSP00000356520,ENSP00000359345,ENSP00000361626,ENSP00000365439,ENSP00000369757,ENSP00000380033,ENSP00000414321	DDX17,DDX5,DHX9,HNRNPK,RPL5,RPS14,RPS24,RPS6,SRSF1,SRSF7,YBX1
GO.1902582	single-organism intracellular transport	12	1.69e-08	ENSP00000253788,ENSP00000258962,ENSP00000270625,ENSP00000311028,ENSP00000325905,ENSP00000341730,ENSP00000346015,ENSP00000348849,ENSP00000359345,ENSP00000369757,ENSP00000386717,ENSP00000414321	RPL10,RPL27,RPL27A,RPL31,RPL5,RPS11,RPS14,RPS24,RPS26,RPS6,SRSF1,SRSF7
GO.0071702	organic substance transport	13	2.48e-07	ENSP00000253788,ENSP00000258962,ENSP00000270625,ENSP00000311028,ENSP00000325905,ENSP00000341730,ENSP00000341826,ENSP00000346015,ENSP00000348849,ENSP00000359345,ENSP00000369757,ENSP00000386717,ENSP00000414321	HNRNPA1,RPL10,RPL27,RPL27A,RPL31,RPL5,RPS11,RPS14,RPS24,RPS26,RPS6,SRSF1,SRSF7
GO.0033036	macromolecule localization	13	6.05e-07	ENSP00000253788,ENSP00000258962,ENSP00000270625,ENSP00000311028,ENSP00000325905,ENSP00000341730,ENSP00000341826,ENSP00000346015,ENSP00000348849,ENSP00000359345,ENSP00000369757,ENSP00000386717,ENSP00000414321	HNRNPA1,RPL10,RPL27,RPL27A,RPL31,RPL5,RPS11,RPS14,RPS24,RPS26,RPS6,SRSF1,SRSF7
GO.0051641	cellular localization	13	8.84e-07	ENSP00000253788,ENSP00000258962,ENSP00000270625,ENSP00000311028,ENSP00000325905,ENSP00000341730,ENSP00000341826,ENSP00000346015,ENSP00000348849,ENSP00000359345,ENSP00000369757,ENSP00000386717,ENSP00000414321	HNRNPA1,RPL10,RPL27,RPL27A,RPL31,RPL5,RPS11,RPS14,RPS24,RPS26,RPS6,SRSF1,SRSF7
GO.0010467	gene expression	16	1.62e-06	ENSP00000225792,ENSP00000258962,ENSP00000270625,ENSP00000311028,ENSP00000325905,ENSP00000341730,ENSP00000346015,ENSP00000356520,ENSP00000358140,ENSP00000359345,ENSP00000361626,ENSP00000365439,ENSP00000369757,ENSP00000380033,ENSP00000404121,ENSP00000414321	DDX17,DDX5,DHX9,EIF3A,HNRNPK,ILF3,RPL10,RPL27A,RPL5,RPS11,RPS14,RPS24,RPS6,SRSF1,SRSF7,YBX1
GO.0051704	multi-organism process	13	1.62e-06	ENSP00000253788,ENSP00000270625,ENSP00000311028,ENSP00000318195,ENSP00000341730,ENSP00000341826,ENSP00000346015,ENSP00000348849,ENSP00000359345,ENSP00000365439,ENSP00000386717,ENSP00000404121,ENSP00000414321	HNRNPA1,HNRNPK,ILF3,NCL,RPL10,RPL27,RPL27A,RPL31,RPL5,RPS11,RPS14,RPS24,RPS26
GO.0043484	regulation of RNA splicing	5	4.31e-06	ENSP00000225792,ENSP00000258962,ENSP00000325905,ENSP00000348849,ENSP00000365439	DDX5,HNRNPK,RPS26,SRSF1,SRSF7
GO.0006412	translation	7	4.78e-06	ENSP00000270625,ENSP00000311028,ENSP00000341730,ENSP00000346015,ENSP00000358140,ENSP00000359345,ENSP00000414321	EIF3A,RPL10,RPL27A,RPL5,RPS11,RPS14,RPS24
GO.0000398	mRNA splicing, via spliceosome	6	9.55e-06	ENSP00000225792,ENSP00000258962,ENSP00000325905,ENSP00000356520,ENSP00000361626,ENSP00000365439	DDX5,DHX9,HNRNPK,SRSF1,SRSF7,YBX1
GO.0043933	macromolecular complex subunit organization	12	1.1e-05	ENSP00000253788,ENSP00000258962,ENSP00000270625,ENSP00000311028,ENSP00000341730,ENSP00000346015,ENSP00000348849,ENSP00000358140,ENSP00000359345,ENSP00000369757,ENSP00000386717,ENSP00000414321	EIF3A,RPL10,RPL27,RPL27A,RPL31,RPL5,RPS11,RPS14,RPS24,RPS26,RPS6,SRSF1
GO.0006810	transport	14	2.14e-05	ENSP00000253788,ENSP00000258962,ENSP00000270625,ENSP00000311028,ENSP00000318195,ENSP00000325905,ENSP00000341730,ENSP00000341826,ENSP00000346015,ENSP00000348849,ENSP00000359345,ENSP00000369757,ENSP00000386717,ENSP00000414321	HNRNPA1,NCL,RPL10,RPL27,RPL27A,RPL31,RPL5,RPS11,RPS14,RPS24,RPS26,RPS6,SRSF1,SRSF7
GO.0044271	cellular nitrogen compound biosynthetic process	14	3.34e-05	ENSP00000225792,ENSP00000258962,ENSP00000270625,ENSP00000311028,ENSP00000325905,ENSP00000341730,ENSP00000346015,ENSP00000358140,ENSP00000359345,ENSP00000361626,ENSP00000365439,ENSP00000380033,ENSP00000404121,ENSP00000414321	DDX17,DDX5,EIF3A,HNRNPK,ILF3,RPL10,RPL27A,RPL5,RPS11,RPS14,RPS24,SRSF1,SRSF7,YBX1
GO.0034641	cellular nitrogen compound metabolic process	16	5.24e-05	ENSP00000225792,ENSP00000258962,ENSP00000270625,ENSP00000311028,ENSP00000325905,ENSP00000341730,ENSP00000346015,ENSP00000356520,ENSP00000358140,ENSP00000359345,ENSP00000361626,ENSP00000365439,ENSP00000369757,ENSP00000380033,ENSP00000404121,ENSP00000414321	DDX17,DDX5,DHX9,EIF3A,HNRNPK,ILF3,RPL10,RPL27A,RPL5,RPS11,RPS14,RPS24,RPS6,SRSF1,SRSF7,YBX1
GO.0034645	cellular macromolecule biosynthetic process	14	6.24e-05	ENSP00000225792,ENSP00000258962,ENSP00000270625,ENSP00000311028,ENSP00000325905,ENSP00000341730,ENSP00000346015,ENSP00000358140,ENSP00000359345,ENSP00000361626,ENSP00000365439,ENSP00000380033,ENSP00000404121,ENSP00000414321	DDX17,DDX5,EIF3A,HNRNPK,ILF3,RPL10,RPL27A,RPL5,RPS11,RPS14,RPS24,SRSF1,SRSF7,YBX1
GO.0022613	ribonucleoprotein complex biogenesis	6	6.4e-05	ENSP00000258962,ENSP00000311028,ENSP00000358140,ENSP00000359345,ENSP00000369757,ENSP00000414321	EIF3A,RPL5,RPS14,RPS24,RPS6,SRSF1
GO.0010608	posttranscriptional regulation of gene expression	6	0.000111	ENSP00000258962,ENSP00000311028,ENSP00000356520,ENSP00000358140,ENSP00000361626,ENSP00000404121	DHX9,EIF3A,ILF3,RPS14,SRSF1,YBX1
GO.0042274	ribosomal small subunit biogenesis	3	0.00107	ENSP00000311028,ENSP00000369757,ENSP00000414321	RPS14,RPS24,RPS6
GO.0006364	rRNA processing	4	0.00128	ENSP00000311028,ENSP00000359345,ENSP00000369757,ENSP00000414321	RPL5,RPS14,RPS24,RPS6
GO.0070934	CRD-mediated mRNA stabilization	2	0.00135	ENSP00000356520,ENSP00000361626	DHX9,YBX1
GO.0044260	cellular macromolecule metabolic process	16	0.00144	ENSP00000225792,ENSP00000258962,ENSP00000270625,ENSP00000311028,ENSP00000325905,ENSP00000341730,ENSP00000346015,ENSP00000356520,ENSP00000358140,ENSP00000359345,ENSP00000361626,ENSP00000365439,ENSP00000369757,ENSP00000380033,ENSP00000404121,ENSP00000414321	DDX17,DDX5,DHX9,EIF3A,HNRNPK,ILF3,RPL10,RPL27A,RPL5,RPS11,RPS14,RPS24,RPS6,SRSF1,SRSF7,YBX1
GO.0022618	ribonucleoprotein complex assembly	4	0.00188	ENSP00000258962,ENSP00000311028,ENSP00000358140,ENSP00000369757	EIF3A,RPS14,RPS6,SRSF1
GO.0043488	regulation of mRNA stability	3	0.0024	ENSP00000258962,ENSP00000356520,ENSP00000361626	DHX9,SRSF1,YBX1
GO.0033148	positive regulation of intracellular estrogen receptor signaling pathway	2	0.00265	ENSP00000225792,ENSP00000380033	DDX17,DDX5
GO.0048024	regulation of mRNA splicing, via spliceosome	3	0.00278	ENSP00000225792,ENSP00000258962,ENSP00000325905	DDX5,SRSF1,SRSF7
GO.0042254	ribosome biogenesis	4	0.00405	ENSP00000311028,ENSP00000359345,ENSP00000369757,ENSP00000414321	RPL5,RPS14,RPS24,RPS6
GO.0034101	erythrocyte homeostasis	3	0.00756	ENSP00000311028,ENSP00000369757,ENSP00000414321	RPS14,RPS24,RPS6
GO.0006405	RNA export from nucleus	3	0.00865	ENSP00000258962,ENSP00000325905,ENSP00000341826	HNRNPA1,SRSF1,SRSF7
GO.0051253	negative regulation of RNA metabolic process	7	0.00882	ENSP00000225792,ENSP00000311028,ENSP00000325905,ENSP00000348849,ENSP00000361626,ENSP00000365439,ENSP00000404121	DDX5,HNRNPK,ILF3,RPS14,RPS26,SRSF7,YBX1
GO.0000028	ribosomal small subunit assembly	2	0.00909	ENSP00000311028,ENSP00000369757	RPS14,RPS6
GO.2001014	regulation of skeletal muscle cell differentiation	2	0.0135	ENSP00000225792,ENSP00000380033	DDX17,DDX5
GO.0006417	regulation of translation	4	0.0162	ENSP00000258962,ENSP00000311028,ENSP00000358140,ENSP00000404121	EIF3A,ILF3,RPS14,SRSF1
GO.0010629	negative regulation of gene expression	7	0.0237	ENSP00000225792,ENSP00000311028,ENSP00000325905,ENSP00000348849,ENSP00000361626,ENSP00000365439,ENSP00000404121	DDX5,HNRNPK,ILF3,RPS14,RPS26,SRSF7,YBX1
GO.0033119	negative regulation of RNA splicing	2	0.0241	ENSP00000325905,ENSP00000348849	RPS26,SRSF7
GO.0044238	primary metabolic process	16	0.0263	ENSP00000225792,ENSP00000258962,ENSP00000270625,ENSP00000311028,ENSP00000325905,ENSP00000341730,ENSP00000346015,ENSP00000356520,ENSP00000358140,ENSP00000359345,ENSP00000361626,ENSP00000365439,ENSP00000369757,ENSP00000380033,ENSP00000404121,ENSP00000414321	DDX17,DDX5,DHX9,EIF3A,HNRNPK,ILF3,RPL10,RPL27A,RPL5,RPS11,RPS14,RPS24,RPS6,SRSF1,SRSF7,YBX1
GO.0016043	cellular component organization	12	0.0275	ENSP00000253788,ENSP00000258962,ENSP00000270625,ENSP00000311028,ENSP00000341730,ENSP00000346015,ENSP00000348849,ENSP00000356520,ENSP00000358140,ENSP00000359345,ENSP00000386717,ENSP00000414321	DHX9,EIF3A,RPL10,RPL27,RPL27A,RPL31,RPL5,RPS11,RPS14,RPS24,RPS26,SRSF1
GO.0051028	mRNA transport	3	0.0275	ENSP00000258962,ENSP00000325905,ENSP00000341826	HNRNPA1,SRSF1,SRSF7
GO.0030490	maturation of SSU-rRNA	2	0.0373	ENSP00000311028,ENSP00000414321	RPS14,RPS24
GO.0042255	ribosome assembly	2	0.0465	ENSP00000311028,ENSP00000369757	RPS14,RPS6
GO.0006403	RNA localization	3	0.0485	ENSP00000258962,ENSP00000325905,ENSP00000341826	HNRNPA1,SRSF1,SRSF7

## Sheet: GO functional enrichment
G0 Function
#pathway ID	pathway description	observed gene count	false discovery rate	matching proteins in your network (IDs)	matching proteins in your network (labels)
IPR000504	RNA recognition motif domain	4	0.015	ENSP00000258962,ENSP00000318195,ENSP00000325905,ENSP00000341826	HNRNPA1,NCL,SRSF1,SRSF7
IPR001650	Helicase, C-terminal	3	0.015	ENSP00000225792,ENSP00000356520,ENSP00000380033	DDX17,DDX5,DHX9
IPR011545	DEAD/DEAH box helicase domain	3	0.015	ENSP00000225792,ENSP00000356520,ENSP00000380033	DDX17,DDX5,DHX9
IPR014001	Helicase superfamily 1/2, ATP-binding domain	3	0.015	ENSP00000225792,ENSP00000356520,ENSP00000380033	DDX17,DDX5,DHX9
IPR012677	Nucleotide-binding alpha-beta plait domain	4	0.0164	ENSP00000258962,ENSP00000318195,ENSP00000325905,ENSP00000341826	HNRNPA1,NCL,SRSF1,SRSF7

## Sheet: GO component
G0 Component
#pathway ID	pathway description	observed gene count	false discovery rate	matching proteins in your network (IDs)	matching proteins in your network (labels)
GO.0030529	ribonucleoprotein complex	18	5.77e-22	ENSP00000225792,ENSP00000253788,ENSP00000258962,ENSP00000270625,ENSP00000311028,ENSP00000318195,ENSP00000341730,ENSP00000341826,ENSP00000346015,ENSP00000348849,ENSP00000356520,ENSP00000358140,ENSP00000359345,ENSP00000361626,ENSP00000365439,ENSP00000386717,ENSP00000404121,ENSP00000414321	DDX5,DHX9,EIF3A,HNRNPA1,HNRNPK,ILF3,NCL,RPL10,RPL27,RPL27A,RPL31,RPL5,RPS11,RPS14,RPS24,RPS26,SRSF1,YBX1
GO.0022626	cytosolic ribosome	10	3.55e-16	ENSP00000253788,ENSP00000270625,ENSP00000311028,ENSP00000341730,ENSP00000346015,ENSP00000348849,ENSP00000359345,ENSP00000369757,ENSP00000386717,ENSP00000414321	RPL10,RPL27,RPL27A,RPL31,RPL5,RPS11,RPS14,RPS24,RPS26,RPS6
GO.0044391	ribosomal subunit	10	1.17e-14	ENSP00000253788,ENSP00000270625,ENSP00000311028,ENSP00000341730,ENSP00000346015,ENSP00000348849,ENSP00000359345,ENSP00000369757,ENSP00000386717,ENSP00000414321	RPL10,RPL27,RPL27A,RPL31,RPL5,RPS11,RPS14,RPS24,RPS26,RPS6
GO.0043232	intracellular non-membrane-bounded organelle	17	2.16e-08	ENSP00000225792,ENSP00000253788,ENSP00000311028,ENSP00000341730,ENSP00000341826,ENSP00000346015,ENSP00000348849,ENSP00000356520,ENSP00000358140,ENSP00000359345,ENSP00000361626,ENSP00000365439,ENSP00000369757,ENSP00000380033,ENSP00000386717,ENSP00000404121,ENSP00000414321	DDX17,DDX5,DHX9,EIF3A,HNRNPA1,HNRNPK,ILF3,RPL10,RPL27,RPL27A,RPL31,RPL5,RPS14,RPS24,RPS26,RPS6,YBX1
GO.0022627	cytosolic small ribosomal subunit	5	3.81e-08	ENSP00000270625,ENSP00000311028,ENSP00000348849,ENSP00000369757,ENSP00000414321	RPS11,RPS14,RPS24,RPS26,RPS6
GO.0022625	cytosolic large ribosomal subunit	5	1.85e-07	ENSP00000253788,ENSP00000341730,ENSP00000346015,ENSP00000359345,ENSP00000386717	RPL10,RPL27,RPL27A,RPL31,RPL5
GO.0032991	macromolecular complex	17	7.1e-07	ENSP00000225792,ENSP00000253788,ENSP00000258962,ENSP00000270625,ENSP00000311028,ENSP00000318195,ENSP00000341730,ENSP00000341826,ENSP00000346015,ENSP00000348849,ENSP00000356520,ENSP00000359345,ENSP00000361626,ENSP00000365439,ENSP00000386717,ENSP00000404121,ENSP00000414321	DDX5,DHX9,HNRNPA1,HNRNPK,ILF3,NCL,RPL10,RPL27,RPL27A,RPL31,RPL5,RPS11,RPS14,RPS24,RPS26,SRSF1,YBX1
GO.0044446	intracellular organelle part	20	8.08e-07	ENSP00000225792,ENSP00000253788,ENSP00000258962,ENSP00000311028,ENSP00000318195,ENSP00000325905,ENSP00000341730,ENSP00000341826,ENSP00000346015,ENSP00000348849,ENSP00000356520,ENSP00000358140,ENSP00000359345,ENSP00000361626,ENSP00000365439,ENSP00000369757,ENSP00000380033,ENSP00000386717,ENSP00000404121,ENSP00000414321	DDX17,DDX5,DHX9,EIF3A,HNRNPA1,HNRNPK,ILF3,NCL,RPL10,RPL27,RPL27A,RPL31,RPL5,RPS14,RPS24,RPS26,RPS6,SRSF1,SRSF7,YBX1
GO.0031981	nuclear lumen	15	1.53e-06	ENSP00000225792,ENSP00000258962,ENSP00000311028,ENSP00000318195,ENSP00000325905,ENSP00000341826,ENSP00000348849,ENSP00000356520,ENSP00000358140,ENSP00000359345,ENSP00000361626,ENSP00000365439,ENSP00000369757,ENSP00000380033,ENSP00000404121	DDX17,DDX5,DHX9,EIF3A,HNRNPA1,HNRNPK,ILF3,NCL,RPL5,RPS14,RPS26,RPS6,SRSF1,SRSF7,YBX1
GO.0005730	nucleolus	9	4.43e-06	ENSP00000225792,ENSP00000311028,ENSP00000348849,ENSP00000356520,ENSP00000358140,ENSP00000359345,ENSP00000369757,ENSP00000380033,ENSP00000404121	DDX17,DDX5,DHX9,EIF3A,ILF3,RPL5,RPS14,RPS26,RPS6
GO.0005681	spliceosomal complex	5	2.59e-05	ENSP00000225792,ENSP00000258962,ENSP00000341826,ENSP00000361626,ENSP00000365439	DDX5,HNRNPA1,HNRNPK,SRSF1,YBX1
GO.0005829	cytosol	13	6.63e-05	ENSP00000253788,ENSP00000270625,ENSP00000311028,ENSP00000341730,ENSP00000346015,ENSP00000348849,ENSP00000356520,ENSP00000358140,ENSP00000359345,ENSP00000365439,ENSP00000369757,ENSP00000386717,ENSP00000414321	DHX9,EIF3A,HNRNPK,RPL10,RPL27,RPL27A,RPL31,RPL5,RPS11,RPS14,RPS24,RPS26,RPS6
GO.0016020	membrane	19	7.21e-05	ENSP00000225792,ENSP00000253788,ENSP00000270625,ENSP00000311028,ENSP00000318195,ENSP00000341730,ENSP00000341826,ENSP00000346015,ENSP00000348849,ENSP00000356520,ENSP00000358140,ENSP00000359345,ENSP00000361626,ENSP00000365439,ENSP00000369757,ENSP00000380033,ENSP00000386717,ENSP00000404121,ENSP00000414321	DDX17,DDX5,DHX9,EIF3A,HNRNPA1,HNRNPK,ILF3,NCL,RPL10,RPL27,RPL27A,RPL31,RPL5,RPS11,RPS14,RPS24,RPS26,RPS6,YBX1
GO.0071013	catalytic step 2 spliceosome	4	7.21e-05	ENSP00000225792,ENSP00000258962,ENSP00000341826,ENSP00000365439	DDX5,HNRNPA1,HNRNPK,SRSF1
GO.0070062	extracellular exosome	12	0.000117	ENSP00000225792,ENSP00000253788,ENSP00000258962,ENSP00000311028,ENSP00000318195,ENSP00000325905,ENSP00000341826,ENSP00000348849,ENSP00000359345,ENSP00000361626,ENSP00000365439,ENSP00000386717	DDX5,HNRNPA1,HNRNPK,NCL,RPL27,RPL31,RPL5,RPS14,RPS26,SRSF1,SRSF7,YBX1
GO.0005634	nucleus	17	0.000155	ENSP00000225792,ENSP00000253788,ENSP00000258962,ENSP00000311028,ENSP00000318195,ENSP00000325905,ENSP00000341826,ENSP00000348849,ENSP00000356520,ENSP00000358140,ENSP00000359345,ENSP00000361626,ENSP00000365439,ENSP00000369757,ENSP00000380033,ENSP00000404121,ENSP00000414321	DDX17,DDX5,DHX9,EIF3A,HNRNPA1,HNRNPK,ILF3,NCL,RPL27,RPL5,RPS14,RPS24,RPS26,RPS6,SRSF1,SRSF7,YBX1
GO.0036464	cytoplasmic ribonucleoprotein granule	4	0.00034	ENSP00000318195,ENSP00000356520,ENSP00000361626,ENSP00000369757	DHX9,NCL,RPS6,YBX1
GO.0070937	CRD-mediated mRNA stability complex	2	0.000768	ENSP00000356520,ENSP00000361626	DHX9,YBX1
GO.0005925	focal adhesion	5	0.00116	ENSP00000253788,ENSP00000311028,ENSP00000359345,ENSP00000365439,ENSP00000386717	HNRNPK,RPL27,RPL31,RPL5,RPS14
GO.0043229	intracellular organelle	19	0.00388	ENSP00000225792,ENSP00000253788,ENSP00000258962,ENSP00000318195,ENSP00000325905,ENSP00000341730,ENSP00000341826,ENSP00000346015,ENSP00000348849,ENSP00000356520,ENSP00000358140,ENSP00000359345,ENSP00000361626,ENSP00000365439,ENSP00000369757,ENSP00000380033,ENSP00000386717,ENSP00000404121,ENSP00000414321	DDX17,DDX5,DHX9,EIF3A,HNRNPA1,HNRNPK,ILF3,NCL,RPL10,RPL27,RPL27A,RPL31,RPL5,RPS24,RPS26,RPS6,SRSF1,SRSF7,YBX1
GO.0005654	nucleoplasm	10	0.00498	ENSP00000225792,ENSP00000258962,ENSP00000318195,ENSP00000325905,ENSP00000341826,ENSP00000356520,ENSP00000361626,ENSP00000365439,ENSP00000380033,ENSP00000404121	DDX17,DDX5,DHX9,HNRNPA1,HNRNPK,ILF3,NCL,SRSF1,SRSF7,YBX1
GO.0005576	extracellular region	12	0.00762	ENSP00000225792,ENSP00000253788,ENSP00000258962,ENSP00000311028,ENSP00000318195,ENSP00000325905,ENSP00000341826,ENSP00000348849,ENSP00000359345,ENSP00000361626,ENSP00000365439,ENSP00000386717	DDX5,HNRNPA1,HNRNPK,NCL,RPL27,RPL31,RPL5,RPS14,RPS26,SRSF1,SRSF7,YBX1
GO.0043227	membrane-bounded organelle	18	0.0368	ENSP00000225792,ENSP00000253788,ENSP00000258962,ENSP00000318195,ENSP00000325905,ENSP00000341730,ENSP00000341826,ENSP00000348849,ENSP00000356520,ENSP00000358140,ENSP00000359345,ENSP00000361626,ENSP00000365439,ENSP00000369757,ENSP00000380033,ENSP00000386717,ENSP00000404121,ENSP00000414321	DDX17,DDX5,DHX9,EIF3A,HNRNPA1,HNRNPK,ILF3,NCL,RPL10,RPL27,RPL31,RPL5,RPS24,RPS26,RPS6,SRSF1,SRSF7,YBX1
GO.0043231	intracellular membrane-bounded organelle	17	0.043	ENSP00000225792,ENSP00000253788,ENSP00000258962,ENSP00000318195,ENSP00000325905,ENSP00000341730,ENSP00000341826,ENSP00000348849,ENSP00000356520,ENSP00000358140,ENSP00000359345,ENSP00000361626,ENSP00000365439,ENSP00000369757,ENSP00000380033,ENSP00000404121,ENSP00000414321	DDX17,DDX5,DHX9,EIF3A,HNRNPA1,HNRNPK,ILF3,NCL,RPL10,RPL27,RPL5,RPS24,RPS26,RPS6,SRSF1,SRSF7,YBX1

## Sheet: KEGG
#pathway ID	pathway description	observed gene count	false discovery rate	matching proteins in your network (IDs)	matching proteins in your network (labels)
3010	Ribosome	10	6.14e-15	ENSP00000253788,ENSP00000270625,ENSP00000311028,ENSP00000341730,ENSP00000346015,ENSP00000348849,ENSP00000359345,ENSP00000369757,ENSP00000386717,ENSP00000414321	RPL10,RPL27,RPL27A,RPL31,RPL5,RPS11,RPS14,RPS24,RPS26,RPS6
3040	Spliceosome	4	0.00102	ENSP00000225792,ENSP00000258962,ENSP00000325905,ENSP00000365439	DDX5,HNRNPK,SRSF1,SRSF7

## Sheet: Pfam
#pathway ID	pathway description	observed gene count	false discovery rate	matching proteins in your network (IDs)	matching proteins in your network (labels)
PF00076	RNA recognition motif. (a.k.a. RRM, RBD, or RNP domain)	4	0.00706	ENSP00000258962,ENSP00000318195,ENSP00000325905,ENSP00000341826	HNRNPA1,NCL,SRSF1,SRSF7
PF00270	DEAD/DEAH box helicase	3	0.00706	ENSP00000225792,ENSP00000356520,ENSP00000380033	DDX17,DDX5,DHX9
PF00271	Helicase conserved C-terminal domain	3	0.00706	ENSP00000225792,ENSP00000356520,ENSP00000380033	DDX17,DDX5,DHX9
